# Supplementary material for: Validity and reliability of the Sinhalese version of the perceived stress scale questionnaire among Sri Lankans
Source: Front Psychol. 2023 Jun 16;14:1152002. doi: 10.3389/fpsyg.2023.1152002 (PMC10313401; doi:10.3389/fpsyg.2023.1152002)
Supplement: SUPPLEMENTARY TABLE S1 — Raw data file. [file Table_1.XLSX]

## Sheet: PSS Analysis_T2DM
No	Code	Name	Race	Age	Sex	PSSQ1	PSSQ2	PSSQ3	PSSQ4	PSSQ5	PSSQ6	PSSQ7	PSSQ8	PSSQ9	PSSQ10	(Q1,2,3,6,9,10)	(Q4,5,7,8)	PSS Score	PHQ1	PHQ2	PHQ3	PHQ4	PHQ5	PHQ6	PHQ7	PHQ8	PHQ9	PHQ Score	PHQ Score	Depression Level	PSL	HbA1c
1	1	Doreen Fetima Fernando	Sinhala	43	F	3	4	3	3	4	3	4	2	3	2	18	13	31	2	3	2	2	2	1	2	1	1	16	16	Moderate-severe	High Level	0.104	7.56655	M	123
2	2	G.A. Swarna Malkanthi	Sinhala	63	F	3	2	3	2	2	2	3	2	3	2	15	9	24	2	1	2	1	2	2	2	2	1	15	15	Moderate-severe	Moderate Level	0.095		F	198
3	3	B.Nilma Surani Perera	Sinhala	35	F	2	1	0	1	2	2	1	2	1	2	8	6	14	1	0	1	1	1	0	1	0	0	5	5	Mild	Moderate Level	0.082
4	4	D.Malani Perera	Sinhala	69	F	3	4	3	2	2	3	3	2	3	4	20	9	29	2	2	2	1	1	1	2	0	1	12	12	Moderate	High Level	0.114
5	5	Naullage Upali Sirisena	Sinhala	48	M	2	3	2	2	1	2	1	2	2	3	14	6	20	1	0	1	2	1	0	1	0	0	6	6	Mild	Moderate Level	0.083
8	8	L.A.Somawathi	Sinhala	70	F	3	2	3	1	2	2	2	1	2	2	14	6	20	1	1	1	1	1	0	2	0	0	7	7	Mild	Moderate Level	0.093
9	9	Abdul Hassan	Sinhala	70	M	3	2	3	4	3	2	4	3	2	3	15	14	29	2	1	2	2	1	0	1	0	0	9	9	Mild	High Level	0.105
10	10	L.R.D.H.Lankathilake	Sinhala	54	M	3	2	3	3	4	2	3	4	3	2	15	14	29	1	1	2	1	1	1	2	0	0	9	9	Mild	High Level	0.112
11	11	R.S.Sriyani	Sinhala	56	F	2	1	2	2	2	3	0	2	2	3	13	6	19	1	2	1	1	1	2	1	1	2	12	12	Moderate	Moderate Level	0.068
12	12	R.A.L.Gunasiri	Sinhala	54	M	2	2	3	2	1	2	1	2	3	2	14	6	20	1	1	1	2	1	0	1	0	0	7	7	Mild	Moderate Level	0.085
13	13	M.H.A.H.Rizvy	Sinhala	61	M	2	2	3	2	1	3	1	2	2	3	15	6	21	1	1	1	2	1	0	0	1	0	7	7	Mild	Moderate Level	0.094
14	14	Chaminda Sanjeewa Rajakaruna	Sinhala	51	M	2	3	2	2	3	3	2	3	2	1	13	10	23	1	1	1	1	1	0	0	0	0	5	5	Mild	Moderate Level	0.093
15	15	R.J.Wimalawathi	Sinhala	69	F	2	3	2	3	2	2	3	2	3	1	13	10	23	1	1	2	1	1	1	2	0	0	9	9	Mild	Moderate Level	0.063
16	16	Liliyan Jayalath	Sinhala	76	F	1	1	2	2	3	2	2	3	2	3	11	10	21	1	1	1	0	1	1	1	0	0	6	6	Mild	Moderate Level	0.067
18	18	T.A. Kamalawathi	Sinhala	62	F	3	2	3	1	2	2	2	2	3	3	16	7	23	1	1	2	2	1	0	0	0	0	7	7	Mild	Moderate Level	0.087
19	19	Sanjeewa Senevirathne	Sinhala	48	M	3	2	2	0	0	3	1	0	3	1	14	1	15	1	1	1	1	1	0	0	0	0	5	5	Mild	Moderate Level	0.09
20	1	W.P.Anthony	Sinhala	63	M	2	2	3	1	3	3	3	4	3	2	15	11	26	1	1	1	2	0	0	0	0	0	5	5	Mild	High Level	0.103
21	2	Kudugalpitiya Gedara Sumithra	Sinhala	51	F	3	2	2	3	4	3	4	3	2	2	14	14	28	1	1	1	2	2	1	0	0	0	8	8	Mild	High Level	0.129
22	3	Illeham Mohammad	Sinhala	54	M	2	2	3	3	3	2	3	4	3	2	14	13	27	1	2	1	1	0	0	0	0	0	5	5	Mild	High Level	0.158
23	4	T.D.Asuntha	Sinhala	52	F	2	2	2	1	2	2	0	2	2	3	13	5	18	0	0	1	1	1	0	2	0	0	5	5	Mild	Moderate Level	0.078
25	6	M.S.F. Shiyama	Sinhala	49	F	2	2	3	2	3	3	2	3	3	2	15	10	25	0	1	0	2	0	2	2	0	0	7	7	Mild	Moderate Level	0.096
26	1	R.A.D.L. Abewickrama	Sinhala	65	M	2	1	2	3	2	1	2	3	2	3	11	10	21	1	1	1	1	1	0	1	0	0	6	6	Mild	Moderate Level	0.097
27	2	J. Wasantha Perera	Sinhala	58	M	2	3	2	1	2	2	1	2	3	2	14	6	20	1	1	1	1	0	1	0	0	0	5	5	Mild	Moderate Level	0.069
28	3	M.Y. Iliyas	Sinhala	49	M	0	0	1	2	3	0	3	2	1	2	4	10	14	1	1	2	2	1	0	0	0	0	7	7	Mild	Moderate Level	0.094
29	4	B.A.Mala Priyangika	Sinhala	50	F	1	1	1	2	2	1	3	1	1	2	7	8	15	0	0	1	1	0	0	0	0	0	2	2	Normal	Moderate Level	0.094
30	5	B.A.Kamani Gayanthika Balasooriya	Sinhala	56	F	3	3	3	3	3	4	3	2	3	3	19	11	30	3	2	2	2	2	2	2	1	1	17	17	Moderate-severe	High Level	0.099
31	6	M.C.S.Perera	Sinhala	58	M	4	3	4	4	3	4	1	3	3	3	21	11	32	2	2	2	2	3	2	3	1	1	18	18	Moderate-severe	High Level	0.06
33	8	Sunanda Gunawardena	Sinhala	74	F	2	2	1	1	2	2	2	1	1	1	9	6	15	1	1	1	0	0	0	0	0	0	3	3	Normal	Moderate Level	0.08
34	9	S. Rani	Sinhala	63	F	2	1	2	1	2	1	1	0	2	1	9	4	13	1	1	1	1	0	0	0	0	0	4	4	Normal	Low Level	0.073
35	10	G.Sumithra Perera	Sinhala	59	F	2	1	2	3	2	1	3	2	1	2	9	10	19	1	1	1	1	0	1	1	0	0	6	6	Mild	Moderate Level	0.078
36	11	Sarath Munasinghe	Sinhala	50	M	3	3	3	4	3	3	3	4	2	3	17	14	31	2	2	3	3	2	1	1	1	0	15	15	Moderate-severe	High Level	0.1
38	13	Renuka Perera	Sinhala	55	F	4	4	3	1	2	3	1	2	3	3	20	6	26	2	2	2	2	2	1	1	1	0	13	13	Moderate	High Level	0.071
39	14	Sarath Weeraman	Sinhala	61	M	1	1	1	2	1	1	4	2	2	2	8	9	17	1	1	1	1	0	0	1	0	0	5	5	Mild	Moderate Level	0.084
40	15	P.A.Chandralatha	Sinhala	58	F	3	3	3	3	4	3	4	2	3	2	17	13	30	2	2	3	2	2	2	1	1	0	15	15	Moderate-severe	High Level	0.112
41	16	M.M.Gunawardena	Sinhala	72	F	2	1	2	2	2	2	3	2	2	1	10	9	19	1	2	1	1	1	0	0	0	0	6	6	Mild	Moderate Level	0.073
42	17	MV Kumari	Sinhala	50	F	2	1	2	4	3	2	2	4	2	2	11	13	24	1	1	1	3	0	0	0	0	0	6	6	Mild	Moderate Level	0.123
43	18	Lasantha Weerasooriya	Sinhala	51	M	1	2	3	2	2	3	3	2	2	1	12	9	21	1	1	2	2	0	0	0	0	0	6	6	Mild	Moderate Level	0.069
44	19	Chandra Piyasali	Sinhala	73	F	4	3	3	4	3	3	4	3	3	4	20	14	34	2	2	2	3	1	1	1	0	0	12	12	Moderate	High Level	0.121
47	22	Ramani Devika	Sinhala	51	F	2	3	3	3	4	2	3	4	3	3	16	14	30	1	1	1	0	0	2	3	0	0	8	8	Mild	High Level	0.104
48	23	B.M.Karunawathi	Sinhala	73	F	2	2	1	1	1	2	0	2	1	2	10	4	14	1	1	2	1	0	0	0	0	0	5	5	Mild	Moderate Level	0.077
49	24	W.T. Nilanthi S Fernando	Sinhala	51	F	2	2	1	0	2	2	1	4	0	2	9	7	16	1	0	0	1	0	0	0	0	0	2	2	Normal	Moderate Level	0.099
50	25	GAD Susila de silva	Sinhala	66	F	3	3	3	3	4	3	4	3	3	4	19	14	33	3	3	3	3	3	2	2	3	3	25	25	Severe	High Level	0.094
51	1	L.H. Kularathne	Sinhala	39	M	3	3	4	3	3	3	4	2	4	3	20	12	32	2	2	1	2	1	1	1	1	1	12	12	Moderate	High Level	0.098
52	2	T.Y.Ramdeen	Sinhala	54	M	3	2	2	0	1	3	3	1	2	0	12	5	17	0	1	0	0	0	0	0	0	0	1	1	Normal	Moderate Level	0.084
53	3	W.Wimal	Sinhala	74	M	3	4	3	3	3	4	4	3	4	3	21	13	34	1	1	2	2	1	0	2	0	0	9	9	Mild	High Level	0.086
54	4	M.Wimalawathi Pintho	Sinhala	66	F	2	1	2	2	3	2	0	0	1	2	10	5	15	0	0	2	1	1	0	0	0	0	4	4	Normal	Moderate Level	0.068
55	5	B.Indrakantha	Sinhala	57	M	3	3	2	3	3	3	4	2	3	3	17	12	29	2	1	1	1	1	0	0	0	0	6	6	Mild	High Level	0.094
56	6	M.G.S.S.Samaranayaka	Sinhala	75	M	2	2	1	2	2	3	2	2	3	2	13	8	21	0	0	1	0	0	0	0	0	0	1	1	Normal	Moderate Level	0.064
57	7	Noor Masika	Sinhala	48	F	3	2	2	4	3	2	4	3	2	2	13	14	27	1	1	1	2	0	0	0	0	0	5	5	Mild	High Level	0.11
58	8	D.R.Pushpa	Sinhala	68	F	2	1	2	2	2	3	1	2	2	3	13	7	20	1	1	1	1	0	0	0	0	0	4	4	Normal	Moderate Level	0.077
59	9	V.Malani	Sinhala	60	F	3	2	3	2	3	2	4	2	2	2	14	11	25	1	1	1	0	0	0	2	0	0	5	5	Mild	Moderate Level	0.116
60	10	H.A.Shelton	Sinhala	67	M	1	2	1	2	1	1	2	2	2	0	7	7	14	1	1	0	0	0	0	0	0	0	2	2	Normal	Moderate Level	0.093
61	11	Swarna kanthi	Sinhala	57	F	3	2	2	1	3	2	2	3	3	2	14	9	23	1	1	1	2	0	0	0	0	0	5	5	Mild	Moderate Level	0.096
62	12	M.N.M.Ifthikar	Sinhala	54	M	3	2	3	4	3	2	4	2	2	3	15	13	28	1	2	2	3	2	1	1	0	0	12	12	Moderate	High Level	0.159
63	13	Chithrangani	Sinhala	54	F	2	4	2	4	3	2	4	3	4	2	16	14	30	1	1	2	3	0	0	0	0	0	7	7	Mild	High Level	0.201
64	14	Indika Priyani	Sinhala	57	F	3	3	2	3	2	2	3	2	3	2	15	10	25	2	1	1	2	2	0	1	0	0	9	9	Mild	Moderate Level	0.067
65	15	B.O. Fernando	Sinhala	54	M	3	2	3	2	1	3	1	2	2	3	16	6	22	1	1	1	1	0	0	0	0	0	4	4	Normal	Moderate Level	0.062
66	16	B.G.L Pearl	Sinhala	44	F	2	2	3	1	1	3	2	1	3	2	15	5	20	1	1	1	1	1	2	0	0	0	7	7	Mild	Moderate Level	0.072
67	17	Kumuduni Dharshani pathinayake	Sinhala	66	F	3	2	2	1	2	2	1	3	1	2	12	7	19	1	0	0	1	0	0	0	0	0	2	2	Normal	Moderate Level	0.075
68	18	K.mangalika	Sinhala	51	F	2	4	3	1	3	3	2	3	4	4	20	9	29	2	2	1	1	2	1	1	0	0	10	10	Moderate	High Level	0.127
69	19	D.E.Rajapaksa	Sinhala	39	F	3	3	2	2	2	3	1	2	3	2	16	7	23	1	1	1	1	0	0	1	0	0	5	5	Mild	Moderate Level	0.056
70	20	R.Indika	Sinhala	49	M	3	3	2	3	2	2	3	2	2	3	15	10	25	0	0	1	1	0	0	0	0	0	2	2	Normal	Moderate Level	0.118
72	21	Malkanthi Dissanayake	Sinhala	67	F	3	3	2	2	3	3	3	2	3	2	16	10	26	2	2	2	2	1	0	0	1	0	10	10	Moderate	High Level	0.082
73	23	J.L.Pushpakanthi	Sinhala	59	F	3	2	3	2	3	2	2	1	3	2	15	8	23	1	0	2	2	1	0	0	0	0	6	6	Mild	Moderate Level	0.073
74	24	B.S. Chandani	Sinhala	52	F	3	3	3	3	3	3	2	4	3	3	18	12	30	2	2	2	2	3	0	2	0	0	13	13	Moderate	High Level	0.108
75	25	J.D.Siriyalatha	Sinhala	57	F	2	2	3	4	3	2	4	4	3	2	14	15	29	2	2	2	3	1	0	1	0	0	11	11	Moderate	High Level	0.147
76	26	Fazina Abdul Hameed	Sinhala	60	F	2	2	2	2	2	2	2	1	2	2	12	7	19	0	0	2	2	2	0	0	0	0	6	6	Mild	Moderate Level	0.075
77	27	Sepali Renuka	Sinhala	60	F	2	3	3	2	2	2	3	2	3	3	16	9	25	1	1	2	1	2	0	0	0	0	7	7	Mild	Moderate Level	0.076
78	28	Weeraperuman Ajantha	Sinhala	52	F	3	3	3	2	3	3	2	3	3	2	17	10	27	2	1	1	1	2	1	2	0	0	10	10	Moderate	High Level	0.074
79	29	K.Thilakaranthne	Sinhala	70	M	3	2	1	1	2	1	3	1	3	2	12	7	19	0	1	1	0	0	0	0	0	0	2	2	Normal	Moderate Level	0.073
82	32	Y.K.P Manike	Sinhala	54	F	1	3	2	2	2	2	1	0	2	3	13	5	18	1	2	2	2	2	2	2	0	0	13	13	Moderate	Moderate Level	0.043
83	33	J.U.I Ranatunga	Sinhala	51	M	1	1	2	2	3	2	0	2	1	2	9	7	16	1	1	1	1	1	1	0	1	0	7	7	Mild	Moderate Level	0.071
84	34	Mohomad Imitiaz	Sinhala	55	M	3	3	3	2	2	3	3	2	4	3	19	9	28	1	0	2	2	2	0	0	0	0	7	7	Mild	High Level	0.105
85	35	B G Nishantha	Sinhala	50	M	1	3	2	3	2	2	2	1	3	2	13	8	21	2	2	2	2	0	0	0	0	0	8	8	Mild	Moderate Level	0.063
88	38	H A Nayana Nishanthi	Sinhala	52	F	4	3	1	4	3	4	3	4	4	4	20	14	34	1	1	2	1	2	2	2	0	0	11	11	Moderate	High Level	0.103
89	39	H M Sirimawathi	Sinhala	61	F	3	2	3	4	2	2	3	4	2	2	14	13	27	1	0	1	0	0	0	0	0	0	2	2	Normal	High Level	0.123
90	40	D Perera	Sinhala	54	M	3	3	3	2	2	2	2	2	3	2	16	8	24	1	1	0	1	0	0	0	0	0	3	3	Normal	Moderate Level	0.094
91	41	Fathima Yesmina	Sinhala	50	F	4	2	4	4	3	4	2	4	4	4	22	13	35	3	3	3	3	0	0	0	0	3	15	15	Moderate-severe	High Level	0.107
92	42	Laxshman Pieris	Sinhala	51	M	3	2	3	4	4	3	4	3	3	2	16	15	31	0	1	1	1	0	0	1	0	0	4	4	Normal	High Level	0.144
93	43	K. Sanka	Sinhala	42	M	3	3	3	3	4	2	2	4	2	3	16	13	29	0	0	1	1	0	0	0	0	0	2	2	Normal	High Level	0.107
94	44	Arwin Perera	Sinhala	46	M	3	2	2	2	2	2	3	2	3	2	14	9	23	1	0	1	2	0	0	0	0	0	4	4	Normal	Moderate Level	0.088
95	45	S.Filomina	Sinhala	55	F	4	3	4	3	4	3	2	4	2	4	20	13	33	2	1	3	3	3	0	3	0	3	18	18	Moderate-severe	High Level	0.104
96	46	V.Malkanthi	Sinhala	57	F	4	3	3	2	3	3	3	4	3	2	18	12	30	0	0	0	0	2	0	0	0	0	2	2	Normal	High Level	0.118
97	47	Piyawathi Dassanayake	Sinhala	69	F	1	2	2	2	1	2	2	1	2	2	11	6	17	1	0	3	1	0	0	0	0	0	5	5	Mild	Moderate Level	0.067
98	48	W.W.T.R.Palihawadana	Sinhala	41	M	1	1	1	2	3	2	3	2	1	2	8	10	18	1	1	1	1	1	0	0	0	0	5	5	Mild	Moderate Level	0.073
99	49	T.Rupasinghe	Sinhala	80	M	1	2	1	2	3	1	2	2	1	1	7	9	16	0	0	1	0	0	1	0	0	0	2	2	Normal	Moderate Level	0.065
100	50	S.J.Samuel	Sinhala	52	M	3	3	3	4	2	2	3	4	3	3	17	13	30	2	1	1	1	0	2	0	0	0	7	7	Mild	High Level	0.11
101	51	K.P.Perera	Sinhala	82	M	2	2	2	2	2	2	3	2	2	3	13	9	22	1	1	2	2	0	0	0	0	0	6	6	Mild	Moderate Level	0.075
102	52	M.J.M.Noor Samina	Sinhala	63	F	2	3	2	4	3	3	4	4	2	3	15	15	30	1	0	1	1	1	0	0	0	0	4	4	Normal	High Level	0.125
103	53	K.Siripala	Sinhala	62	M	3	3	2	3	4	3	3	3	3	3	17	13	30	1	2	1	2	1	1	2	0	0	10	10	Moderate	High Level	0.099
104	54	M.A.I Fariza	Sinhala	48	F	4	4	4	4	3	3	1	3	2	4	21	11	36	1	3	0	3	2	3	2	3	3	20	20	Severe	High Level	0.098
105	55	Mangalika Dewendra	Sinhala	50	F	3	2	3	4	3	3	4	3	3	3	17	14	31	1	1	2	2	2	2	2	0	0	12	12	Moderate	High Level	0.115
106	56	Amara Colombage	Sinhala	80	F	1	2	2	2	3	1	3	2	2	3	11	10	21	0	1	1	1	2	1	1	0	0	7	7	Mild	Moderate Level	0.069
107	57	G.A. Indrani Wijelatha	Sinhala	54	F	3	3	4	4	3	4	3	4	4	3	21	14	35	1	1	1	2	2	0	0	0	0	7	7	Mild	High Level	0.104
108	58	Geethani_Durdans	Sinhala	49	F	2	2	2	4	3	3	4	3	2	2	13	14	27	0	1	1	1	0	1	3	0	0	7	7	Mild	High Level	0.109
109	59	K G Sandya Kumari	Sinhala	36	F	4	3	3	4	2	3	4	4	3	4	20	14	34	1	1	1	1	2	0	0	0	0	6	6	Mild	High Level	0.113
110	60	K K Ramani	Sinhala	65	F	3	3	3	1	2	3	1	2	4	3	19	6	25	2	2	2	2	0	0	0	0	0	8	8	Mild	Moderate Level	0.094
111	61	J.M.P.M.Jayasekara	Sinhala	54	M	2	2	2	2	2	3	3	2	3	3	15	9	24	3	2	1	0	1	0	2	0	0	9	9	Mild	Moderate Level	0.067
114	64	T.D. Maheepala	Sinhala	65	M	3	3	3	4	3	2	4	3	2	2	15	14	29	1	1	1	2	0	0	0	0	0	5	5	Mild	High Level	0.109
115	65	K.Milton Perera	Sinhala	65	M	3	3	2	4	4	3	3	4	2	2	15	15	30	0	0	0	1	0	0	1	0	0	2	2	Normal	High Level	0.105
116	66	J.A.D.C.S.perera	Sinhala	72	M	4	4	4	2	3	3	4	3	3	4	22	12	34	2	2	2	2	1	1	0	0	0	10	10	Moderate	High Level	0.136
117	67	P.V. Rupa Ranjani	Sinhala	73	F	3	2	3	2	2	3	1	2	3	2	16	7	23	2	2	2	2	1	0	1	0	0	10	10	Moderate	Moderate Level	0.069
118	68	H,A,Priyanka	Sinhala	53	F	3	3	2	2	1	2	0	2	3	2	15	5	20	1	1	1	1	0	1	2	0	0	7	7	Mild	Moderate Level	0.054
119	69	V, Nirmala	Sinhala	54	F	4	4	4	4	2	4	3	2	4	4	24	11	35	2	2	3	3	0	0	0	0	0	10	10	Moderate	High Level	0.108
120	70	W. Rohini	Sinhala	60	F	3	3	2	2	2	2	2	2	2	3	15	8	23	1	1	0	3	0	0	0	0	0	5	5	Mild	Moderate Level	0.077
121	71	Shiromi Sadanayake	Sinhala	50	F	2	1	1	2	2	1	0	1	1	2	8	5	13	0	0	1	0	0	0	0	0	0	1	1	Normal	Low Level	0.09
122	72	S.A.D.Indrawathi	Sinhala	69	F	3	2	2	2	2	2	2	3	3	2	14	9	23	0	0	1	1	0	0	0	0	0	2	2	Normal	Moderate Level	0.097
123	73	K.Pakkiyawathi	Sinhala	63	F	3	3	2	2	2	2	2	1	2	2	14	7	21	1	0	1	1	0	0	0	0	0	3	3	Normal	Moderate Level	0.087
124	74	Grace Manel Fernando	Sinhala	61	F	3	2	3	4	2	3	4	3	3	2	16	13	29	0	0	2	1	0	0	0	0	0	3	3	Normal	High Level	0.133
125	75	B.Somalatha	Sinhala	60	F	4	3	4	3	2	3	3	3	4	3	21	11	32	2	2	3	3	2	2	1	1	1	17	17	Moderate-severe	High Level	0.097
127	77	J.M Champa bandara	Sinhala	48	F	4	3	3	3	3	4	2	1	3	4	21	9	30	2	2	1	1	3	1	1	0	0	11	11	Moderate	High Level	0.091
128	78	K.M. Kuraisar	Sinhala	54	F	2	3	2	4	3	2	3	4	4	3	16	14	30	2	2	1	3	3	0	1	0	0	12	12	Moderate	High Level	0.178
129	79	Fathima Sukra	Sinhala	40	F	3	3	3	2	3	3	2	1	1	2	15	8	23	1	1	1	2	1	1	1	1	0	9	9	Mild	Moderate Level	0.068
131	81	Sunil Withana	Sinhala	61	M	1	3	2	1	2	2	1	2	2	3	13	6	19	1	1	2	1	1	1	1	0	0	8	8	Mild	Moderate Level	0.057
132	82	H.T Rathnapala	Sinhala	53	M	2	2	2	2	2	3	3	2	2	3	14	9	23	0	0	1	1	1	0	0	0	0	3	3	Normal	Moderate Level	0.054
133	83	Sarath Wipulasena	Sinhala	55	M	2	3	3	3	3	3	0	3	3	2	16	9	25	1	1	1	1	0	3	2	2	0	11	11	Moderate	Moderate Level	0.065
134	84	H.D.U.Dayananda	Sinhala	52	M	3	3	4	4	3	3	4	3	4	4	21	14	35	3	3	3	3	2	2	1	2	1	20	20	Severe	High Level	0.128
135	85	Fathima Jehira	Sinhala	55	F	2	1	1	2	2	2	2	2	3	2	11	8	19	0	0	1	1	0	0	0	0	0	2	2	Normal	Moderate Level	0.092
136	86	D.P.K. Vithanage	Sinhala	57	F	2	4	3	0	1	4	1	0	4	3	20	2	22	1	1	2	2	2	1	2	1	0	12	12	Moderate	Moderate Level	0.068
137	87	Gamini Pahala watta	Sinhala	63	M	3	4	3	2	3	3	2	2	2	3	18	9	27	2	2	3	2	2	0	1	0	0	12	12	Moderate	High Level	0.087
139	2	S.K.Kusumawathi	Sinhala	65	F	4	4	4	2	2	4	3	3	3	4	23	10	33	2	2	1	3	2	1	0	0	0	11	11	Moderate	High Level	0.092
140	3	K.A.P.C.Kahadawala	Sinhala	52	M	1	1	0	2	2	0	0	2	0	1	3	6	9	0	0	0	0	0	0	0	0	0	0	0	Normal	Low Level	0.095
141	4	Irangani Rupasinghe	Sinhala	64	F	2	2	2	1	2	2	0	2	3	3	14	5	19	2	1	1	2	0	2	0	0	0	8	8	Mild	Moderate Level	0.06
142	5	Tharanga Geethajala De silva	Sinhala	49	F	4	3	4	4	3	3	1	3	3	4	21	11	32	1	2	3	2	1	1	2	0	0	12	12	Moderate	High Level	0.111
143	6	H.Chandraika Damayathi Rodrigo	Sinhala	64	F	4	4	4	3	4	3	1	3	4	4	23	11	34	2	2	2	2	1	1	1	0	0	11	11	Moderate	High Level	0.118
144	7	Panangama naradewa thero	Sinhala	54	M	2	3	3	2	2	3	1	1	1	3	15	6	21	3	3	0	3	0	0	0	0	0	9	9	Mild	Moderate Level	0.061
145	8	G.John Benjamin	Sinhala	63	M	3	4	4	2	2	3	2	1	4	4	22	7	29	2	2	2	2	0	2	0	0	0	10	10	Moderate	High Level	0.102
147	10	T.P. Lalith Padmasiri	Sinhala	57	M	3	3	2	2	1	2	2	1	2	2	14	6	20	0	0	1	2	0	0	0	0	0	3	3	Normal	Moderate Level	0.075
148	11	D.P. Gunasena	Sinhala	80	M	2	1	3	2	2	2	1	2	2	4	14	7	21	2	2	0	2	0	0	0	0	0	6	6	Mild	Moderate Level	0.069
149	12	A.P.A Perera	Sinhala	59	M	3	2	2	2	2	3	2	3	2	2	14	9	23	1	1	1	1	1	2	1	0	0	8	8	Mild	Moderate Level	0.062
150	13	J.A. Vinith	Sinhala	60	M	4	4	4	4	3	4	4	3	4	4	24	14	38	2	2	2	2	1	1	0	0	0	10	10	Moderate	High Level	0.136
151	14	K.Anoma	Sinhala	61	F	1	2	3	2	2	2	2	0	2	3	13	6	19	2	2	2	2	0	0	2	0	0	10	10	Moderate	Moderate Level	0.061
152	15	Nilusha Damayanthi	Sinhala	43	F	1	2	3	2	2	3	1	2	1	3	13	7	20	1	1	2	0	3	0	0	0	0	7	7	Mild	Moderate Level	0.066
153	16	Sansuniyai	Sinhala	62	F	3	3	2	2	2	2	1	0	2	2	14	5	19	0	0	0	2	1	0	0	0	0	3	3	Normal	Moderate Level	0.075
155	18	Janaka Subasinghe	Sinhala	52	M	3	3	3	2	2	2	2	2	3	3	17	8	25	2	1	3	1	1	0	2	0	0	10	10	Moderate	Moderate Level	0.066
156	19	Nilu shanika	Sinhala	47	F	3	4	3	4	3	3	4	3	3	4	20	14	34	1	2	0	2	0	0	0	0	0	5	5	Mild	High Level	0.112
157	20	M G P Salgadu	Sinhala	49	F	4	3	3	2	2	3	2	3	3	3	19	9	28	1	1	2	2	1	0	1	0	0	8	8	Mild	High Level	0.067
158	21	Fathima Shihana	Sinhala	44	F	3	3	3	4	3	2	4	3	3	2	16	14	30	0	0	3	3	0	0	0	0	0	6	6	Mild	High Level	0.13
159	22	M.G,Pushpa	Sinhala	54	F	4	3	4	2	1	3	1	2	3	4	21	6	27	2	2	1	1	3	0	0	0	0	9	9	Mild	High Level	0.074
160	23	M.J. Nandani	Sinhala	52	F	3	3	2	1	2	2	0	2	3	2	15	5	20	0	0	1	1	0	0	0	0	0	2	2	Normal	Moderate Level	0.071
161	24	R.Nimal	Sinhala	50	M	4	3	3	3	3	4	2	1	4	4	22	9	31	3	2	1	2	1	2	1	0	0	12	12	Moderate	High Level	0.091
162	25	Kanthi Weerakoon	Sinhala	55	F	2	1	2	1	2	2	0	2	2	1	10	5	15	1	0	2	2	0	0	0	0	0	5	5	Mild	Moderate Level	0.092
163	26	K.G.S Kodituwakku	Sinhala	56	M	3	1	2	4	3	2	4	3	3	1	12	14	26	0	0	0	1	0	0	0	0	0	1	1	Normal	High Level	0.108
164	27	A.Karunawathi Silva	Sinhala	77	F	3	3	1	3	4	4	3	4	3	2	16	14	30	1	1	2	2	2	0	3	0	0	11	11	Moderate	High Level	0.119
165	28	W.M Kanthi Dissanayake	Sinhala	57	F	3	3	3	3	3	4	1	3	3	3	19	10	29	2	2	2	3	2	1	1	1	0	14	14	Moderate	High Level	0.079
166	29	N.B.A Priyadarshani	Sinhala	40	F	3	4	3	4	3	3	3	4	3	3	19	14	33	2	2	1	1	1	2	1	0	0	10	10	Moderate	High Level	0.186
167	30	Imal Kasthuriarachchi	Sinhala	56	M	3	2	3	2	3	3	3	2	2	2	15	10	25	2	1	1	2	1	1	2	0	0	10	10	Moderate	Moderate Level	0.07
168	31	G.R.A.M Galkaduwa	Sinhala	56	F	3	4	1	2	3	4	2	3	3	3	18	10	28	1	1	3	2	2	0	1	0	0	10	10	Moderate	High Level	0.078
169	32	B.L.P Weerakoon	Sinhala	71	F	2	3	2	2	1	2	1	1	3	2	14	5	19	1	0	0	1	0	0	0	0	0	2	2	Normal	Moderate Level	0.066
170	33	O.G.W.Geethika	Sinhala	49	F	3	3	3	2	2	2	2	2	3	2	16	8	24	1	1	2	2	1	0	1	0	0	8	8	Mild	Moderate Level	0.088
171	34	Ummu Ramiza	Sinhala	50	F	2	2	3	1	2	2	1	2	0	2	11	6	17	2	1	0	2	0	1	0	1	0	7	7	Mild	Moderate Level	0.094
1	1	W.M.Seelawathi	Sinhala	82	F	2	2	3	2	1	2	1	2	3	2	14	6	20	1	0	1	0	1	1	0	0	0	4	4	Normal	Moderate Level	0.064
3	3	Disna Priyangani Withanage	Sinhala	45	F	3	3	3	2	2	2	3	2	2	3	16	9	25	1	1	2	2	2	1	0	1	1	11	11	Moderate	Moderate Level	0.085
4	4	Merun Neesha	Sinhala	54	F	3	3	4	2	2	4	3	3	3	3	20	10	30	1	1	2	2	2	1	1	0	0	10	10	Moderate	High Level	0.078
5	5	D. Kalubowila	Sinhala	70	F	4	3	3	4	4	3	4	4	3	3	19	16	35	2	2	2	1	1	0	0	1	0	9	9	Mild	High Level	0.126
6	6	Liyanage Wilamawathi	Sinhala	54	F	4	3	4	2	2	3	2	1	4	3	21	7	28	2	3	3	2	2	1	1	1	0	15	15	Moderate-severe	High Level	0.094
7	7	Sinnamuttu Perera	Sinhala	69	F	3	2	2	1	2	3	2	0	4	3	17	5	22	2	2	2	2	0	0	1	0	0	9	9	Mild	Moderate Level	0.055
8	8	Babiyon Tiron Fernando	Sinhala	41	M	3	2	2	2	1	3	2	2	3	3	16	7	23	1	1	2	1	1	1	1	0	0	8	8	Mild	Moderate Level	0.053
9	9	Koiru Nisha	Sinhala	65	F	3	2	3	2	3	4	0	3	4	3	19	8	27	1	1	1	1	1	1	1	1	1	9	9	Mild	High Level	0.112
10	10	Kumara Jayampathi	Sinhala	63	M	3	2	2	4	3	2	3	4	3	3	15	14	29	1	1	2	1	1	1	1	0	0	8	8	Mild	High Level	0.13
11	11	Batabadige Jayapala	Sinhala	57	M	3	2	3	2	2	3	4	2	3	2	16	10	26	1	0	0	1	0	0	1	0	0	3	3	Normal	High Level	0.107
12	12	K.A.D. Podiappuhami	Sinhala	79	M	2	2	2	3	4	3	3	4	2	2	13	14	27	0	1	1	0	1	1	0	0	0	4	4	Normal	High Level	0.12
13	13	Pollegedara Podi Manike	Sinhala	83	F	3	2	3	2	2	2	2	0	3	2	15	6	21	1	1	1	1	2	1	0	0	0	7	7	Mild	Moderate Level	0.064
15	15	Dulanthi Kamani De Silva	Sinhala	63	F	3	2	3	2	2	3	2	1	2	2	15	7	22	1	2	1	1	1	1	0	1	0	8	8	Mild	Moderate Level	0.06
16	16	Liyanage Somuel Perera	Sinhala	78	M	1	2	1	1	1	1	2	1	1	2	8	5	13	1	0	0	1	0	1	0	1	0	4	4	Normal	Low Level	0.076
17	17	Don Kamal Keerthinath Colombage	Sinhala	61	M	3	2	3	4	3	3	3	3	2	3	16	13	29	2	1	2	1	2	1	1	1	0	11	11	Moderate	High Level	0.105
18	18	M.Stella	Sinhala	75	F	3	3	2	2	2	4	2	1	2	3	17	7	24	1	1	1	2	0	1	0	0	0	6	6	Mild	Moderate Level	0.075
21	21	K.D.Mangalika Samanmali	Sinhala	48	F	3	3	4	2	2	2	3	2	3	3	18	9	27	2	2	2	2	1	1	1	0	0	11	11	Moderate	High Level	0.098
22	22	U.Ramyasiri Perera	Sinhala	61	M	3	3	3	3	2	3	2	0	1	2	15	7	22	2	2	2	2	2	2	0	0	0	12	12	Moderate	Moderate Level	0.07
23	1	M.P.Mithrapala	Sinhala	56	M	2	1	2	1	1	0	1	0	2	2	9	3	12	1	1	2	0	0	0	1	0	0	5	5	Mild	Low Level	0.075
24	2	Fareeda Samanthi	Sinhala	56	M	3	2	2	2	2	2	1	2	3	2	14	7	21	1	1	0	0	1	2	0	0	0	5	5	Mild	Moderate Level	0.117
26	4	Nayana Perera	Sinhala	57	F	3	4	4	3	2	3	0	2	3	4	21	7	28	2	2	2	1	1	1	0	0	0	9	9	Mild	High Level	0.094
27	5	Dammika Kumari	Sinhala	48	F	3	4	3	4	3	3	4	3	3	4	20	14	34	1	1	2	1	2	1	2	1	1	12	12	Moderate	High Level	0.114
28	6	A.M.Rossamma	Sinhala	58	F	2	2	2	3	3	3	2	3	2	2	13	11	24	1	1	1	1	1	1	1	1	0	8	8	Mild	Moderate Level	0.075
29	7	Kankanam Manage Lalini	Sinhala	62	F	2	1	2	2	1	2	1	2	2	0	9	6	15	0	1	1	1	0	0	1	0	0	4	4	Normal	Moderate Level	0.08
30	8	W.D. Chandrawathi	Sinhala	78	F	2	1	2	2	3	3	1	2	2	2	12	8	20	1	1	1	1	0	0	0	1	0	5	5	Mild	Moderate Level	0.096
31	9	S.H. Anulani Nisansala	Sinhala	63	F	2	2	1	2	2	2	2	3	2	1	10	9	19	0	1	0	1	1	0	1	1	0	5	5	Mild	Moderate Level	0.09
34	3	S.V.Nirmala	Sinhala	48	F	2	2	2	4	3	3	4	3	2	2	13	14	27	1	1	1	1	0	0	0	0	0	4	4	Normal	High Level	0.1
35	4	Upali Senarathne	Sinhala	67	M	1	2	1	1	1	1	0	2	1	1	7	4	11	0	0	0	0	0	0	0	0	0	0	0	Normal	Low Level	0.077
36	5	T.H.H.Miskin	Sinhala	62	M	1	2	3	3	3	2	3	2	3	2	13	11	24	1	1	1	1	1	0	0	0	0	5	5	Mild	Moderate Level	0.061
39	8	Nilanthi Hemalatha	Sinhala	40	F	3	3	2	2	3	2	2	3	3	1	14	10	24	2	2	2	1	1	0	0	0	0	8	8	Mild	Moderate Level	0.067
41	10	T.G. Dayawathi	Sinhala	66	F	3	4	3	2	3	3	3	4	3	3	19	12	31	2	2	2	2	1	0	2	1	0	12	12	Moderate	High Level	0.149
42	11	K.A.Amila Chanaka Perera	Sinhala	40	M	3	3	2	2	2	2	2	3	3	2	15	9	24	0	1	1	0	0	0	1	0	0	3	3	Normal	Moderate Level	0.086
43	1	W.G.K.Ranjith Rohitha	Sinhala	67	M	2	2	1	2	2	1	2	2	2	2	10	8	18	2	0	3	1	0	0	0	0	0	6	6	Mild	Moderate Level	0.124
44	2	M.M.M Masuri	Sinhala	70	M	2	1	1	2	2	1	3	2	1	1	7	9	16	0	0	1	0	0	0	0	0	0	1	1	Normal	Moderate Level	0.08
45	3	B.Premarathne	Sinhala	68	M	3	2	1	2	2	2	0	2	1	2	11	6	17	0	0	1	0	1	0	0	0	0	2	2	Normal	Moderate Level	0.07
46	4	B.Nayanananda	Sinhala	57	M	3	3	2	3	4	3	3	3	3	2	16	13	29	1	1	1	1	0	1	2	0	0	7	7	Mild	High Level	0.092
47	5	S,D.Somawathi	Sinhala	81	F	3	2	3	1	1	2	2	1	3	3	16	5	21	1	1	2	2	2	1	1	0	0	10	10	Moderate	Moderate Level	0.068
48	6	Upul Priyantha	Sinhala	56	M	3	2	3	2	3	2	3	2	3	2	15	10	25	1	2	1	1	0	0	1	1	0	7	7	Mild	Moderate Level	0.115
49	7	H.A. Kulasinghe	Sinhala	70	M	3	4	3	1	2	3	1	1	3	1	17	5	22	0	1	2	1	1	0	0	0	0	5	5	Mild	Moderate Level	0.068
50	8	A.Rasakumari	Sinhala	45	F	3	3	2	3	2	2	2	2	3	2	15	9	24	0	2	0	1	2	0	1	0	0	6	6	Mild	Moderate Level	0.111
51	9	W.E Thilakarathne	Sinhala	69	M	2	3	2	2	2	2	3	2	2	3	14	9	23	1	2	2	1	2	0	2	0	0	10	10	Moderate	Moderate Level	0.063
52	10	W.A. Gamage	Sinhala	66	M	3	2	3	2	2	3	0	2	3	2	16	6	22	1	1	2	1	1	0	0	0	0	6	6	Mild	Moderate Level	0.064
53	11	S.A.Chandrawathi Perera	Sinhala	73	F	3	2	3	2	3	3	3	2	3	2	16	10	26	1	0	1	1	0	0	3	2	0	8	8	Mild	High Level	0.1
54	12	T.L.S. Fernando	Sinhala	72	M	3	3	3	2	2	2	0	2	3	2	16	6	22	1	1	2	1	0	0	0	0	0	5	5	Mild	Moderate Level	0.058
56	14	K.Dayawathi	Sinhala	61	F	3	4	4	3	2	3	2	2	4	3	21	9	30	1	1	2	3	1	0	0	0	0	8	8	Mild	High Level	0.116
59	17	Mahinda Pushpakumara	Sinhala	60	M	4	4	3	3	4	3	4	3	3	4	21	14	35	3	3	2	3	2	3	1	2	1	20	20	Severe	High Level	0.075
60	18	Mary Jenita Francis	Sinhala	65	F	4	3	1	2	3	4	3	2	1	3	16	10	26	2	2	2	1	2	1	2	0	0	12	12	Moderate	High Level	0.067
61	19	Abdul Raheem	Sinhala	74	M	2	2	2	2	2	3	1	1	2	3	14	6	20	1	1	1	1	1	1	2	0	0	8	8	Mild	Moderate Level	0.064
63	21	W.Nandana Alwis	Sinhala	44	M	2	2	2	2	3	3	3	2	3	2	14	10	24	2	2	2	2	1	0	1	0	0	10	10	Moderate	Moderate Level	0.063
65	23	A.M.Sumith Ananda Nimal Rajapaksa	Sinhala	70	M	2	2	2	2	2	2	3	2	3	2	13	9	22	0	0	1	2	0	0	0	0	0	3	3	Normal	Moderate Level	0.064
66	24	U.Sukuna	Sinhala	61	F	3	3	2	2	3	2	2	2	3	3	16	9	25	2	1	1	1	0	0	0	0	0	5	5	Mild	Moderate Level	0.06
67	25	S.Kumuduni	Sinhala	50	F	3	2	3	3	2	2	2	2	3	3	16	9	25	1	1	2	2	0	0	0	0	0	6	6	Mild	Moderate Level	0.075
69	27	S.Nihara	Sinhala	59	F	3	3	3	3	2	2	2	3	3	2	16	10	26	2	1	1	1	0	0	0	0	0	5	5	Mild	High Level	0.143
70	28	P.R.Kumara Peli	Sinhala	73	F	2	2	2	3	2	1	2	2	3	2	12	9	21	1	0	1	1	0	0	0	0	0	3	3	Normal	Moderate Level	0.06
71	29	A.S.De Silva	Sinhala	76	F	3	3	2	2	3	3	2	2	3	2	16	9	25	1	1	3	1	1	0	0	0	0	7	7	Mild	Moderate Level	0.073
72	30	Fathima Rizyana	Sinhala	48	F	3	2	3	3	3	2	3	2	2	3	15	11	26	0	2	0	1	0	1	0	0	0	4	4	Normal	High Level	0.065
73	31	R.G.Wijitha Padmini	Sinhala	57	F	1	2	1	2	3	2	0	2	2	1	9	7	16	1	0	0	0	0	0	2	0	0	3	3	Normal	Moderate Level	0.053
74	32	H.M.C Hearath	Sinhala	71	M	3	3	2	2	3	2	2	2	3	2	15	9	24	0	2	2	0	0	1	3	0	0	8	8	Mild	Moderate Level	0.058
75	33	A.N.Kalyanawathi perera	Sinhala	72	F	3	3	4	2	2	4	1	2	3	3	20	7	27	2	2	2	2	0	0	0	0	0	8	8	Mild	High Level	0.114
76	34	Hemalatha	Sinhala	55	F	3	4	1	2	3	4	3	3	4	3	19	11	30	1	2	1	3	2	1	0	0	0	10	10	Moderate	High Level	0.078
77	35	K.A.C.Rantnathunga	Sinhala	61	M	3	2	2	2	2	2	2	2	2	3	14	8	22	2	1	2	2	0	0	0	0	0	7	7	Mild	Moderate Level	0.099
78	36	H.A.Mangalika	Sinhala	59	F	2	1	1	2	2	1	2	2	1	1	7	8	15	0	0	0	1	0	0	1	0	0	2	2	Normal	Moderate Level	0.088
79	37	Mohammad Suwahil	Sinhala	66	M	2	1	1	2	2	1	2	2	2	1	8	8	16	1	0	1	2	0	0	0	0	0	4	4	Normal	Moderate Level	0.093
80	38	Lesli Alexandar	Sinhala	62	M	2	1	1	2	2	1	2	2	2	1	8	8	16	0	0	0	0	0	0	0	0	0	0	0	Normal	Moderate Level	0.053
81	39	Nirosha Kodituwakku	Sinhala	37	F	1	0	1	2	2	1	0	2	1	0	4	6	10	0	1	0	1	0	0	1	0	0	3	3	Normal	Low Level	0.05
85	43	Fathima Neesha	Sinhala	64	F	3	3	2	2	2	3	3	3	2	0	13	10	23	1	0	1	0	3	0	0	0	0	5	5	Mild	Moderate Level	0.094
86	44	Ramsan BeeBee	Sinhala	65	F	3	3	3	2	2	4	2	2	4	4	21	8	29	2	2	2	2	2	0	0	0	0	10	10	Moderate	High Level	0.148
87	1	M.R.F Zeenia	Sinhala	52	F	3	2	1	2	2	2	3	2	3	2	13	9	22	0	0	1	2	1	1	1	0	0	6	6	Mild	Moderate Level	0.086
88	2	Monica De silva	Sinhala	88	F	2	2	1	2	2	1	0	2	1	1	8	6	14	1	0	1	1	0	0	0	0	0	3	3	Normal	Moderate Level	0.058
91	5	Farthima rosana	Sinhala	50	F	4	3	4	2	2	3	2	2	3	3	20	8	28	1	1	1	1	1	1	1	1	1	9	9	Mild	High Level	0.093
95	9	N.Pushpawathi	Sinhala	70	F	3	3	4	2	3	3	2	3	3	2	18	10	28	2	2	2	3	2	0	1	0	0	12	12	Moderate	High Level	0.108
96	10	M.D.M Rafikdeen	Sinhala	54	M	1	1	2	2	3	2	2	2	1	2	9	9	18	1	1	1	1	0	0	0	0	0	4	4	Normal	Moderate Level	0.091
97	11	Fathima Shermila	Sinhala	43	F	3	3	3	3	3	2	2	2	2	3	16	10	26	2	2	2	2	2	2	1	2	0	15	15	Moderate-severe	High Level	0.071
101	15	C.D. Wijesooriya	Sinhala	54	F	4	4	4	2	2	3	2	3	4	3	22	9	31	1	3	2	2	1	0	2	0	0	11	11	Moderate	High Level	0.114
102	16	M.N.N.Khan	Sinhala	72	M	3	2	2	2	2	2	2	1	3	2	14	7	21	1	1	2	2	0	0	0	0	0	6	6	Mild	Moderate Level	0.086
103	17	W.D. Jayasena	Sinhala	75	M	4	4	4	1	2	3	2	2	4	4	23	7	30	2	2	2	2	3	1	0	0	0	12	12	Moderate	High Level	0.083
104	18	Nayana Siriwardena	Sinhala	61	F	2	1	2	2	2	3	2	2	3	3	14	8	22	2	3	1	3	1	0	0	0	0	10	10	Moderate	Moderate Level	0.066
106	20	Manic Priyadarshani	Sinhala	45	F	3	3	4	3	2	3	3	2	3	3	19	10	29	3	1	2	2	0	0	3	0	0	11	11	Moderate	High Level	0.076
107	21	Shiromi Priyanka	Sinhala	52	F	4	4	3	2	2	4	2	2	4	3	22	8	30	1	0	3	2	1	0	1	0	0	8	8	Mild	High Level	0.14
108	22	N.M. Seelawathi	Sinhala	75	F	1	1	2	3	2	1	2	2	2	1	8	9	17	0	0	2	2	0	1	0	0	0	5	5	Mild	Moderate Level	0.074
109	23	Asoka Alwis	Sinhala	70	M	3	3	3	2	2	2	2	2	4	3	18	8	26	0	1	2	2	3	0	0	0	0	8	8	Mild	High Level	0.116
110	24	Geenath Begath	Sinhala	62	F	2	3	2	2	1	3	2	2	3	2	15	7	22	3	1	3	3	0	0	0	0	0	10	10	Moderate	Moderate Level	0.106
111	25	S.K. Chandrani	Sinhala	65	F	1	2	2	2	1	2	3	2	2	1	10	8	18	0	1	3	0	0	0	0	2	0	6	6	Mild	Moderate Level	0.068
112	26	R.Sunil Perera	Sinhala	59	M	3	4	2	2	2	3	2	2	3	4	19	8	27	0	2	3	3	2	1	0	0	0	11	11	Moderate	High Level	0.083
114	28	S.Haseema	Sinhala	67	F	3	2	3	3	3	3	4	2	3	3	17	12	29	2	3	0	2	2	3	1	2	3	18	18	Moderate-severe	High Level	0.113
116	30	Ameer Hamsa	Sinhala	51	M	3	3	3	3	3	2	3	2	2	2	15	11	26	1	2	2	2	0	2	2	1	0	12	12	Moderate	High Level	0.053
117	31	H.G. Chandra Nanayakkara	Sinhala	66	F	3	4	3	4	3	3	4	3	3	4	20	14	34	1	1	2	3	1	0	2	0	0	10	10	Moderate	High Level	0.1
118	32	M.K.Dilini Sandya	Sinhala	58	F	4	3	3	2	3	3	3	2	4	3	20	10	30	2	2	3	2	3	1	0	0	0	13	13	Moderate	High Level	0.082
119	33	Shanti Jayawardena	Sinhala	60	F	3	3	3	2	1	3	0	2	2	3	17	5	22	1	1	0	0	0	1	0	0	0	3	3	Normal	Moderate Level	0.081
120	34	Nei Mohara	Sinhala	62	F	3	4	4	3	4	4	3	3	3	4	22	13	35	2	2	2	3	3	1	2	1	1	17	17	Moderate-severe	High Level	0.067
121	35	R.Wijesinghe	Sinhala	66	M	3	3	3	1	2	4	2	3	3	4	20	8	28	2	3	1	2	2	3	0	1	0	14	14	Moderate	High Level	0.066
122	36	M.Ramesh	Sinhala	64	M	2	3	2	1	1	2	0	1	3	2	14	3	17	1	0	2	2	0	2	0	1	0	8	8	Mild	Moderate Level	0.096
123	37	K.A. Piyarathne	Sinhala	69	M	2	3	2	1	1	2	0	1	3	3	15	3	18	1	1	1	1	0	0	0	0	0	4	4	Normal	Moderate Level	0.089
124	38	A.M.Jeoffry	Sinhala	72	M	2	2	3	3	2	2	3	2	3	2	14	10	24	2	1	2	1	2	2	1	1	0	12	12	Moderate	Moderate Level	0.066
125	39	Lalini Elleiperuma	Sinhala	53	F	1	1	1	1	1	0	1	1	1	1	5	4	9	0	0	0	0	0	0	0	0	0	0	0	Normal	Low Level	0.099
126	40	V.Kalyani	Sinhala	56	F	4	4	4	1	2	1	1	2	3	3	19	6	25	1	1	2	2	0	0	0	0	0	6	6	Mild	Moderate Level	0.126
127	41	S.K. Sumitha	Sinhala	56	F	2	3	3	3	2	3	2	3	3	3	17	10	27	1	2	1	1	0	2	1	0	0	8	8	Mild	High Level	0.081
128	42	G.Wimalawathi Silva	Sinhala	69	F	2	1	1	2	2	2	3	3	2	2	10	10	20	1	1	1	1	2	0	0	0	0	6	6	Mild	Moderate Level	0.117
129	43	Shanthi Chithraltha	Sinhala	68	F	3	2	2	2	3	3	3	4	2	3	15	12	27	0	1	1	2	0	1	0	0	0	5	5	Mild	High Level	0.058
130	44	Monika Perera	Sinhala	60	F	3	3	4	1	2	3	3	2	4	2	19	8	27	1	1	2	3	0	2	1	0	0	10	10	Moderate	High Level	0.084
131	45	Nirmarani Perera	Sinhala	58	F	4	3	4	3	3	4	2	3	3	3	21	11	32	1	1	2	1	1	1	0	0	0	7	7	Mild	High Level	0.13
132	46	Siriyalatha Yahanpath	Sinhala	67	F	2	3	3	2	2	4	1	2	4	4	20	7	27	2	2	2	2	1	0	2	0	0	11	11	Moderate	High Level	0.07
133	47	D.W.Dayawathi	Sinhala	76	F	3	3	3	2	1	4	2	2	3	2	18	7	25	2	2	2	2	1	1	1	0	0	11	11	Moderate	Moderate Level	0.062
134	48	S.Mureen nona	Sinhala	69	F	2	4	3	2	2	3	3	3	3	4	19	10	29	1	2	3	3	2	2	1	1	0	15	15	Moderate-severe	High Level	0.076
135	49	Zeenab Jamadin	Sinhala	74	F	3	2	4	1	2	3	2	1	3	4	19	6	25	2	2	2	2	0	0	0	0	0	8	8	Mild	Moderate Level	0.058
136	50	Nona Kichal	Sinhala	73	F	3	3	2	2	2	3	2	2	2	2	15	8	23	0	0	1	0	0	0	0	0	0	1	1	Normal	Moderate Level	0.09
138	52	K.Dayarathna	Sinhala	65	M	4	3	3	4	3	3	3	3	3	4	20	13	33	0	1	2	3	2	1	0	0	0	9	9	Mild	High Level	0.107
139	53	K.A.Sirimanna	Sinhala	54	M	3	2	2	2	1	2	1	2	2	2	13	6	19	0	0	0	0	0	0	0	1	0	1	1	Normal	Moderate Level	0.096
140	54	Padmini Thisera	Sinhala	69	F	3	3	3	2	2	3	3	2	2	0	14	9	23	2	2	2	2	2	1	0	1	2	14	14	Moderate	Moderate Level	0.063
142	56	Sardawathi mapatuna	Sinhala	66	F	3	4	3	3	2	4	2	3	3	4	21	10	31	1	1	2	3	2	1	0	2	0	12	12	Moderate	High Level	0.097
143	57	Fathima Fazra Faris	Sinhala	39	F	4	3	4	1	2	3	3	2	3	3	20	8	28	3	3	3	3	2	1	0	0	0	15	15	Moderate-severe	High Level	0.082
144	58	K.M.Nirmala Devi	Sinhala	51	F	3	3	3	3	4	4	3	2	4	3	20	12	32	2	2	2	2	1	1	1	2	0	13	13	Moderate	High Level	0.131
145	59	Jamna Rani	Sinhala	57	F	4	3	2	3	2	4	3	2	1	3	17	10	27	0	0	0	3	2	1	0	0	0	6	6	Mild	High Level	0.129
146	60	Kingsley Hopeman	Sinhala	51	M	2	2	3	2	2	2	1	2	3	3	15	7	22	3	1	1	1	1	1	1	1	0	10	10	Moderate	Moderate Level	0.062
147	61	M Anulawathi	Sinhala	68	F	4	4	4	3	3	3	0	2	3	4	22	8	30	1	1	1	2	1	1	0	1	0	8	8	Mild	High Level	0.063
148	62	P. Thusara	Sinhala	34	F	3	3	3	2	2	3	1	2	3	2	17	7	24	0	0	0	0	0	0	0	0	0	0	0	Normal	Moderate Level	0.091
149	63	Nilanga Naleen	Sinhala	43	M	3	3	3	2	3	3	1	2	3	1	16	8	24	1	1	2	2	2	1	0	0	0	9	9	Mild	Moderate Level	0.073
150	64	Anump Kumara	Sinhala	45	M	4	4	4	3	2	3	2	2	4	4	23	9	32	1	1	1	1	1	2	1	0	0	8	8	Mild	High Level	0.069
151	65	A M Ramza	Sinhala	42	M	2	4	3	2	3	3	3	2	4	3	19	10	29	0	1	0	1	0	0	1	0	0	3	3	Normal	High Level	0.106
152	66	B.G Padma	Sinhala	59	F	1	4	3	3	2	3	3	3	1	3	15	11	26	1	1	2	1	3	2	1	0	0	11	11	Moderate	High Level	0.1
153	67	M Saroja	Sinhala	64	F	2	2	2	1	1	2	1	3	2	2	12	6	18	1	1	1	1	1	1	1	0	0	7	7	Mild	Moderate Level	0.057
154	68	Emalin Perera	Sinhala	67	F	1	2	1	0	0	1	0	1	1	1	7	1	8	0	0	1	1	1	1	1	1	0	6	6	Mild	Low Level	0.063
155	69	M.A Chandralatha	Sinhala	67	F	3	3	3	2	2	2	1	1	2	0	13	6	19	1	1	2	1	1	0	0	0	0	6	6	Mild	Moderate Level	0.076
156	70	S.Pushpa	Sinhala	53	F	3	2	3	3	3	3	2	2	3	3	17	10	27	1	2	1	0	2	1	0	0	0	7	7	Mild	High Level	0.096
158	72	A.S Jeseema	Sinhala	60	F	3	4	4	3	2	3	3	2	3	3	20	10	30	1	1	3	1	1	0	0	0	0	7	7	Mild	High Level	0.136
159	73	Udeni Malkanthi	Sinhala	49	F	3	2	3	2	3	3	2	3	2	2	15	10	25	0	1	0	1	0	0	2	0	0	4	4	Normal	Moderate Level	0.126
160	74	E.A. prithilatha	Sinhala	52	F	3	3	3	2	2	3	1	2	3	3	18	7	25	1	1	2	2	0	0	0	0	0	6	6	Mild	Moderate Level	0.097
161	75	A.U.Sareena	Sinhala	40	F	0	2	1	2	2	0	2	1	2	1	6	7	13	0	0	0	0	1	0	0	0	0	1	1	Normal	Low Level	0.074
162	76	Noor Nisara	Sinhala	70	F	3	3	3	3	3	2	1	2	2	2	15	9	24	1	1	1	2	2	0	2	0	0	9	9	Mild	Moderate Level	0.079
163	77	Chandani Priyanka Rajapakse	Sinhala	56	F	4	3	3	2	3	4	1	2	4	3	21	8	29	1	1	2	2	2	1	1	0	0	10	10	Moderate	High Level	0.096
164	78	U.L Abuttahir	Sinhala	57	M	3	3	2	2	2	2	2	2	3	3	16	8	24	1	1	1	2	0	1	2	0	0	8	8	Mild	Moderate Level	0.068
166	80	V.G Jeewarani	Sinhala	47	F	3	3	3	3	3	2	3	2	2	3	16	11	27	1	1	0	1	1	2	2	1	0	9	9	Mild	High Level	0.083
167	81	Nalani Pieris	Sinhala	61	F	3	3	3	3	2	2	0	2	2	3	16	7	23	0	1	1	0	1	1	1	0	0	5	5	Mild	Moderate Level	0.068
168	82	K.Vijerathne	Sinhala	57	M	3	3	3	2	3	2	2	4	3	2	16	11	27	1	1	2	2	1	0	0	0	0	7	7	Mild	High Level	0.101
169	83	Jayantha Mampitiarachchi	Sinhala	64	M	2	1	1	2	2	2	2	2	2	2	10	8	18	0	0	0	1	0	0	0	0	0	1	1	Normal	Moderate Level	0.078
170	84	T.A Sujatha	Sinhala	69	F	3	4	3	3	2	4	3	2	3	4	21	10	31	3	3	3	3	3	1	1	0	0	17	17	Moderate-severe	High Level	0.186
171	85	R.D Wimal Ranaweera	Sinhala	72	M	1	1	2	1	1	2	0	0	2	0	8	2	10	1	1	1	2	1	0	0	0	0	6	6	Mild	Low Level	0.066
172	86	M.J. Jaufer	Sinhala	66	M	2	2	1	2	2	1	1	0	2	0	8	5	13	0	0	0	3	0	0	0	0	0	3	3	Normal	Low Level	0.067
173	87	K.S.M. Dhanajaya	Sinhala	31	M	4	2	2	2	1	2	2	4	3	2	15	9	24	1	1	0	1	0	0	1	0	0	4	4	Normal	Moderate Level	0.113
174	88	U.R Wijethuga	Sinhala	52	M	3	2	3	2	1	2	1	1	2	3	15	5	20	0	0	1	0	1	1	1	0	0	4	4	Normal	Moderate Level	0.08
175	89	S.Niroshan	Sinhala	52	M	2	2	3	2	2	3	2	2	3	2	15	8	23	2	1	2	1	1	1	2	2	0	12	12	Moderate	Moderate Level	0.066
176	1	L.R.Ranasinghe	Sinhala	51	M	4	3	4	0	1	4	0	0	3	4	22	1	23	0	0	0	0	0	0	1	0	0	1	1	Normal	Moderate Level
177	2	N.M.Rojani	Sinhala	52	F	3	2	2	2	3	2	2	3	3	3	15	10	25	0	0	0	1	0	0	1	0	1	3	3	Normal	Moderate Level
178	3	N.M. Najima	Sinhala	59	F	0	0	0	0	0	0	0	1	0	1	1	1	2	0	0	0	0	0	0	1	0	0	1	1	Normal	Low Level
179	4	Colvin Wilbet	Sinhala	57	M	2	3	3	2	3	2	1	2	3	2	15	8	23	0	0	1	2	0	0	0	1	0	4	4	Normal	Moderate Level
180	5	Patrishiya Weerapuli	Sinhala	71	F	3	2	3	1	2	2	1	2	2	1	13	6	19	0	0	0	1	1	0	0	0	0	2	2	Normal	Moderate Level
181	6	A Mari	Sinhala	54	F	2	0	0	0	1	1	1	1	2	1	6	3	9	0	0	0	1	1	0	0	0	0	2	2	Normal	Low Level
182	7	S.B.Sulakshani	Sinhala	37	F	4	4	3	2	1	4	2	2	3	4	22	7	29	2	1	2	0	0	0	3	0	0	8	8	Mild	High Level
183	8	K.Pushpa	Sinhala	59	F	3	3	3	2	2	3	3	1	3	3	18	8	26	1	1	1	1	0	1	0	0	0	5	5	Mild	High Level
184	9	Susila dewi	Sinhala	54	F	3	3	2	2	2	3	1	3	3	2	16	8	24	1	1	1	1	1	0	0	0	0	5	5	Mild	Moderate Level
185	10	A.I. Vijaya Kumara	Sinhala	56	M	4	3	4	2	2	4	3	2	3	1	19	9	28	2	1	2	3	2	3	1	0	0	14	14	Moderate	High Level
186	11	Anoja Nirojini	Sinhala	40	F	3	4	3	3	2	3	2	2	3	4	20	9	29	3	2	2	1	3	2	2	1	0	16	16	Moderate-severe	High Level
187	12	Rohan Silva	Sinhala	63	M	4	3	4	2	2	3	3	2	3	3	20	9	29	2	2	2	1	2	2	3	1	0	15	15	Moderate-severe	High Level
188	13	K.Mahendra	Sinhala	51	M	3	2	3	1	2	3	1	2	3	3	17	6	23	1	1	1	1	1	0	0	0	0	5	5	Mild	Moderate Level
189	14	A.Selvi	Sinhala	51	F	3	2	3	2	2	3	2	2	4	3	18	8	26	1	1	1	1	1	1	0	0	0	6	6	Mild	High Level
190	15	Sureka Priyadarshani	Sinhala	41	F	1	2	3	1	1	1	3	1	3	1	11	6	17	0	0	0	2	0	0	0	0	0	2	2	Normal	Moderate Level
191	16	Mallika Rohini	Sinhala	52	F	0	0	0	1	1	0	1	1	2	2	4	4	8	0	0	0	0	0	0	0	0	0	0	0	Normal	Low Level
192	17	Vijaya Kumari	Sinhala	56	F	3	2	3	2	3	3	3	2	3	3	17	10	27	2	1	1	1	2	0	0	0	0	7	7	Mild	High Level
193	18	Hiroshni	Sinhala	44	F	2	2	1	1	1	1	3	1	1	2	9	6	15	1	1	1	0	0	0	0	0	0	3	3	Normal	Moderate Level
194	19	Nirmala Rodrigo	Sinhala	48	F	3	2	2	0	1	2	0	0	3	2	14	1	15	0	0	1	0	0	0	0	0	0	1	1	Normal	Moderate Level
195	20	T.John	Sinhala	69	M	2	2	1	2	2	2	2	3	1	1	9	9	18	1	1	1	1	1	0	0	0	0	5	5	Mild	Moderate Level
196	21	Moreen Sisilya	Sinhala	59	F	1	1	1	1	2	1	2	1	2	2	8	6	14	1	1	1	1	0	0	0	0	0	4	4	Normal	Moderate Level
197	22	S.L.Grabiel	Sinhala	74	M	3	2	3	1	2	2	3	2	3	2	15	8	23	1	1	1	1	0	0	0	0	0	4	4	Normal	Moderate Level
198	23	M.Pushparani	Sinhala	65	F	2	2	1	1	1	1	3	2	1	2	9	7	16	1	1	1	0	0	0	0	0	0	3	3	Normal	Moderate Level
199	24	U.J.Perera	Sinhala	42	M	2	1	2	1	3	3	1	1	3	2	13	6	19	1	0	1	1	0	0	0	0	0	3	3	Normal	Moderate Level
200	25	S.R.D. Senarathne	Sinhala	44	M	2	1	2	1	1	2	2	2	1	1	9	6	15	0	0	0	1	1	1	0	1	0	4	4	Normal	Moderate Level
201	26	T.D.Wasantha	Sinhala	53	M	1	1	2	3	0	3	1	2	2	3	12	6	18	0	0	2	2	0	0	0	0	0	4	4	Normal	Moderate Level
202	27	Thilna Alahakoon	Sinhala	48	M	2	2	2	2	2	2	2	2	2	2	12	8	20	0	0	1	2	1	2	0	0	0	6	6	Mild	Moderate Level
203	28	K.Pushpa Malani	Sinhala	57	F	2	2	3	3	3	2	3	3	1	2	12	12	24	1	1	1	1	1	0	2	0	0	7	7	Mild	Moderate Level
204	29	Moorthi	Sinhala	55	M	3	2	1	1	2	3	1	1	3	2	14	5	19	0	0	1	1	1	0	1	0	0	4	4	Normal	Moderate Level
																												2		Normal	Low Level
																												0		Normal	Moderate Level
																												14		Moderate	High Level
																												10		Moderate	High Level
																												3		Normal	Low Level
																												3		Normal	Low Level
																												10		Moderate	High Level
																												7		Mild	Moderate Level
																												0		Normal	Low Level
																												19		Moderate-severe	High Level
																												5		Mild	Low Level
																												1		Normal	Moderate Level
																												0		Normal	Low Level
																												2		Normal	Moderate Level
																												2		Normal	Moderate Level
																												1		Normal	Moderate Level
																												1		Normal	Moderate Level
																												4		Normal	Moderate Level
																												6		Mild	Moderate Level
																												4		Normal	Moderate Level
																												5		Mild	Low Level
																												0		Normal	Low Level
																												4		Normal	Moderate Level
																												12		Moderate	High Level
																												5		Mild	Moderate Level
																												0		Normal	Moderate Level
																												7		Mild	Moderate Level
																												3		Normal	Moderate Level
																												0		Normal	Moderate Level
																												0		Normal	Moderate Level
																												4		Normal	Moderate Level
																												4		Normal	Moderate Level
																												3		Normal	Moderate Level
																												0		Normal	Moderate Level
																												4		Normal	Moderate Level
																												0		Normal	Moderate Level
																												1		Normal	Low Level
																												4		Normal	Moderate Level
																												10		Moderate	High Level
																												1		Normal	Low Level
																												0		Normal	Moderate Level
																												0		Normal	Moderate Level
																												9		Mild	High Level
																												3		Normal	Moderate Level
																												0		Normal	Moderate Level
																												3		Normal	Low Level
																												2		Normal	Moderate Level
																												3		Normal	Low Level
																												2		Normal	Low Level
																												2		Normal	Moderate Level
																												0		Normal	Low Level
																												3		Normal	Moderate Level
																												0		Normal	Low Level
																												3		Normal	Low Level
																												3		Normal	Moderate Level
																												9		Mild	High Level
																												0		Normal	Moderate Level
																												3		Normal	Moderate Level
																												1		Normal	Moderate Level
																												10		Moderate	High Level
																												11		Moderate	Moderate Level
																												6		Mild	Moderate Level
																												7		Mild	Moderate Level
																												4		Normal	Moderate Level
																												5		Mild	Moderate Level
																												0		Normal	Moderate Level
																												2		Normal	Low Level
																												6		Mild	Moderate Level
																												5		Mild	Moderate Level
																												0		Normal	Moderate Level
																												0		Normal	Moderate Level
																												0		Normal	Moderate Level
																												3		Normal	Moderate Level
																												2		Normal	Moderate Level
																												0		Normal	Moderate Level
																												0		Normal	Moderate Level
																												5		Mild	Moderate Level
																												2		Normal	Moderate Level
																												2		Normal	Low Level
																												1		Normal	Low Level
																												2		Normal	Low Level
																												0		Normal	Low Level
																												0		Normal	Low Level
																												10		Moderate	Moderate Level
																												11		Moderate	Moderate Level
																												0		Normal	Low Level
																												2		Normal	Moderate Level
																												5		Mild	Moderate Level
																												10		Moderate	High Level
																												3		Normal	Moderate Level
																												5		Mild	Moderate Level
																												6		Mild	Moderate Level
																												0		Normal	Low Level
																												4		Normal	Low Level
																												9		Mild	High Level
																												11		Moderate	High Level
																												2		Normal	Moderate Level
																												11		Moderate	High Level
																												3		Normal	Moderate Level
																												2		Normal	Moderate Level
																												1		Normal	Low Level
																															Moderate Level
																															Moderate Level
																															Moderate Level
																															Moderate Level
																															Moderate Level
																															Low Level
																															Moderate Level
																															Moderate Level
																															High Level
																															Moderate Level
																															Moderate Level
																															Low Level
																															Low Level
																															Moderate Level
																															Low Level
																															High Level
																															Moderate Level
																															Low Level
																															Moderate Level
																															Moderate Level
																															Moderate Level
																															High Level
																															Moderate Level
																															Moderate Level
																															Moderate Level
																															Low Level
																															Low Level
																															Moderate Level
																															Moderate Level
																															Low Level
																															Moderate Level
																															High Level
																															Low Level
																															Moderate Level
																															Moderate Level
																															Low Level
																															Moderate Level
																															Low Level
																															Moderate Level
																															Low Level
																															Low Level
																															Low Level
																															Moderate Level
																															Low Level
																															Low Level
																															Low Level
																															Low Level
																															Moderate Level
																															Low Level
																															Low Level
																															Moderate Level
																															Low Level
																															Moderate Level
																															Low Level
																															Moderate Level
																															Moderate Level
																															High Level
																															Low Level
																															Low Level
																															Low Level
																															Moderate Level
																															Moderate Level
																															Moderate Level
																															Moderate Level
																															Low Level
																															High Level
																															Moderate Level
																															Moderate Level
																															Moderate Level
																															Moderate Level
																															Moderate Level
																															Moderate Level
																															Moderate Level
																															Moderate Level
																															Low Level
	M	123
	F	198

## Sheet: ASMHC
No.	Sex	Age	PSSQ1	PSSQ2	PSSQ3	PSSQ4	PSSQ5	PSSQ6	PSSQ7	PSSQ8	PSSQ9	PSSQ10	(Q1,2,3,6,9,10)	(Q4,5,7,8)	PSS Score		PSL	PHQ1	PHQ2	PHQ3	PHQ4	PHQ5	PHQ6	PHQ7	PHQ8	PHQ9	PHQ Score	Depression Level	PSSQ1	PSSQ2	PSSQ3	PSSQ4	PSSQ5	PSSQ6	PSSQ7	PSSQ8	PSSQ9	PSSQ10	(Q1,2,3,6,9,10)	(Q4,5,7,8)	PSS Score	PSL
1	M	62	0	1	1	1	2	1	2	1	1	1	5	6	11	11	Low Level	1	0	0	0	1	0	0	0	0	2	Normal	2	0	0	1	1	1	1	1	1	1	5	4	9	Low Level	0.898083	M	47	Low Level	0		14
2	M	70	3	2	3	2	1	3	1	2	3	3	17	6	23	23	Moderate Level	1	1	0	2	1	0	0	0	0	0	Normal	3	2	3	1	2	2	1	2	1	3	14	6	20	Moderate Level		F	54	Moderate Level	14		32
3	F	58	4	3	4	2	3	4	2	3	3	4	22	10	32	32	High Level	2	3	1	1	1	2	3	1	0	14	Moderate	3	3	4	1	4	2	3	4	2	4	18	12	30	High Level				High Level	26		8
4	M	53	3	4	3	2	2	3	1	2	3	3	19	7	26	26	High Level	1	2	2	1	2	1	1	0	0	10	Moderate	3	3	3	2	2	3	3	2	3	2	17	9	26	High Level
5	M	56	1	0	1	1	1	1	1	1	0	0	3	4	7	7	Low Level	1	0	0	0	2	0	0	0	0	3	Normal	1	0	1	1	1	1	1	1	0	0	3	4	7	Low Level
6	M	56	2	2	2	0	0	1	1	0	2	2	11	1	12	12	Low Level	0	0	2	0	0	0	1	0	0	3	Normal	3	1	1	0	1	1	1	1	1	2	9	3	12	Low Level
7	F	58	2	2	3	3	4	2	3	3	3	2	14	13	27	27	High Level	2	1	2	2	1	0	2	0	0	10	Moderate	3	3	3	3	1	3	3	3	3	2	17	10	27	High Level
8	F	55	4	3	3	0	1	3	0	1	4	3	20	2	22	22	Moderate Level	1	0	0	0	2	1	0	2	1	7	Mild	4	3	2	1	1	2	2	1	4	2	17	5	22	Moderate Level
9	F	63	0	0	1	2	2	1	2	2	1	1	4	8	12	12	Low Level	0	0	0	0	0	0	0	0	0	0	Normal	0	0	2	2	3	3	2	2	1	1	7	9	16	Moderate Level
10	F	63	4	3	3	2	3	3	2	2	3	3	19	9	28	28	High Level	3	3	2	2	1	1	1	3	3	19	Moderate-severe	4	3	3	2	3	3	2	2	3	3	19	9	28	High Level
11	F	65	0	0	0	2	2	1	2	1	1	1	3	7	10	10	Low Level	1	0	3	1	0	0	0	0	0	5	Mild	0	0	0	2	2	2	1	1	1	1	4	6	10	Low Level		Normal	0	70
12	M	64	0	1	1	3	2	1	2	2	1	1	5	9	14	14	Moderate Level	1	0	0	0	0	0	0	0	0	1	Normal	0	1	3	1	1	2	2	3	2	1	9	7	16	Moderate Level		Mild	5	18
13	M	60	1	0	1	2	2	1	2	2	1	1	5	8	13	13	Low Level	0	0	0	0	0	0	0	0	0	0	Normal	1	0	1	2	1	2	2	2	1	1	6	7	13	Low Level		Moderate	10	12
14	M	40	2	2	1	1	1	2	2	2	1	3	11	6	17	17	Moderate Level	0	0	0	0	1	0	1	0	0	2	Normal	2	2	1	1	1	2	2	2	1	2	10	6	16	Moderate Level		Moderate-severe	15	1
15	F	72	2	2	1	2	2	2	1	2	2	1	10	7	17	17	Moderate Level	0	0	1	1	0	0	0	0	0	2	Normal	1	1	0	2	3	2	1	2	2	1	7	8	15	Moderate Level		Severe	20	0
16	F	42	2	2	2	2	2	3	3	2	2	2	13	9	22	22	Moderate Level	0	0	0	1	0	0	0	0	0	1	Normal	2	2	3	2	2	2	2	1	3	2	14	7	21	Moderate Level
17	F	61	3	2	3	1	1	3	1	0	3	2	16	3	19	19	Moderate Level	0	0	0	0	0	0	1	0	0	1	Normal	1	0	0	2	2	2	3	3	3	1	7	10	17	Moderate Level
18	M	58	1	0	3	2	2	3	2	2	2	1	10	8	18	18	Moderate Level	0	0	2	0	0	0	2	0	0	4	Normal	0	0	3	0	1	3	3	1	2	2	10	5	15	Moderate Level
19	M	65	4	0	3	0	1	3	1	0	3	4	17	2	19	19	Moderate Level	2	0	1	1	0	0	2	0	0	6	Mild	4	0	3	0	3	1	1	0	3	4	15	4	19	Moderate Level
20	F	56	3	2	3	0	0	3	0	0	3	2	16	0	16	16	Moderate Level	0	2	0	0	0	1	1	0	0	4	Normal	4	3	3	4	3	2	2	4	2	2	16	13	29	High Level
21	F	72	1	1	1	0	0	1	0	0	1	1	6	0	6	6	Low Level	0	0	2	1	0	0	1	0	1	5	Mild	1	1	1	0	3	1	3	0	2	1	7	6	13	Low Level
22	M	68	1	2	1	0	1	1	1	0	3	2	10	2	12	12	Low Level	0	0	0	0	0	0	0	0	0	0	Normal	2	2	1	0	1	1	2	0	3	2	11	3	14	Moderate Level
23	M	57	3	3	2	0	0	2	1	0	2	3	15	1	16	16	Moderate Level	0	2	1	0	0	0	1	0	0	4	Normal	3	1	3	0	1	1	2	0	3	1	12	3	15	Moderate Level
24	F	45	3	3	4	3	4	3	3	3	3	2	18	13	31	31	High Level	2	2	2	1	1	2	1	0	1	12	Moderate	3	3	4	3	3	3	3	3	3	2	18	12	30	High Level
25	F	54	3	3	3	1	1	2	0	1	3	2	16	3	19	19	Moderate Level	0	0	0	2	2	0	1	0	0	5	Mild	3	3	3	1	2	2	1	2	1	2	14	6	20	Moderate Level
26	F	44	3	2	3	1	1	2	0	0	3	2	15	2	17	17	Moderate Level	0	0	0	0	0	0	0	0	0	0	Normal	1	1	1	1	1	2	1	2	3	2	10	5	15	Moderate Level
27	F	44	3	4	3	1	1	3	1	0	3	4	20	3	23	23	Moderate Level	1	1	2	2	1	0	0	0	0	7	Mild	3	3	3	1	3	1	1	2	3	2	15	7	22	Moderate Level
28	F	70	3	2	2	1	1	1	0	1	2	2	12	3	15	15	Moderate Level	0	0	1	1	1	0	0	0	0	3	Normal	3	1	1	1	1	1	2	2	2	2	10	6	16	Moderate Level
29	F	43	1	1	0	3	3	2	3	2	0	1	5	11	16	16	Moderate Level	0	0	0	0	0	0	0	0	0	0	Normal	1	1	2	1	2	1	3	2	3	1	9	8	17	Moderate Level
30	F	62	3	2	3	1	1	1	1	1	3	2	14	4	18	18	Moderate Level	0	0	0	0	0	0	0	0	0	0	Normal	2	1	2	1	2	1	2	1	2	1	9	6	15	Moderate Level
31	M	62	3	2	3	1	2	1	3	2	3	3	15	8	23	23	Moderate Level	1	1	1	1	0	0	0	0	0	4	Normal	3	2	3	3	2	1	2	2	3	3	15	9	24	Moderate Level
32	M	58	1	1	2	3	4	3	3	3	2	2	11	13	24	24	Moderate Level	0	0	2	2	0	0	0	0	0	4	Normal	0	0	2	0	2	4	3	3	2	3	11	8	19	Moderate Level
33	F	68	3	1	1	3	1	2	3	0	3	2	12	7	19	19	Moderate Level	0	0	0	2	0	0	1	0	0	3	Normal	3	0	0	2	2	1	3	3	3	1	8	10	18	Moderate Level
34	F	55	1	3	3	1	1	1	3	1	3	1	12	6	18	18	Moderate Level	0	0	0	0	0	0	0	0	0	0	Normal	1	3	3	1	1	1	3	1	3	1	12	6	18	Moderate Level
35	F	71	3	2	3	1	2	2	2	2	2	2	14	7	21	21	Moderate Level	0	1	1	1	1	0	0	0	0	4	Normal	3	2	3	1	2	2	2	2	2	1	13	7	20	Moderate Level
36	M	55	2	2	1	1	2	3	3	3	2	1	11	9	20	20	Moderate Level	0	0	0	0	0	0	0	0	0	0	Normal	2	2	3	3	3	3	1	1	2	1	13	8	21	Moderate Level
37	M	47	0	0	1	1	1	3	2	2	1	0	5	6	11	11	Low Level	0	0	0	1	0	0	0	0	0	1	Normal	0	1	1	1	2	1	2	2	1	0	4	7	11	Low Level
38	M	44	1	0	1	2	2	2	2	3	1	0	5	9	14	14	Moderate Level	0	0	1	1	0	0	1	1	0	4	Normal	0	1	1	2	2	2	2	1	2	2	8	7	15	Moderate Level
39	M	67	3	3	3	3	2	3	2	2	3	4	19	9	28	28	High Level	1	2	2	1	1	1	2	0	0	10	Moderate	4	2	3	4	3	3	3	4	3	3	18	14	32	High Level
40	M	68	0	0	1	1	2	2	2	2	0	0	3	7	10	10	Low Level	0	0	0	0	0	1	0	0	0	1	Normal	0	1	1	1	2	2	2	2	1	0	5	7	12	Low Level
41	M	40	3	2	2	2	2	0	1	1	3	1	11	6	17	17	Moderate Level	0	0	0	0	0	0	0	0	0	0	Normal	2	2	2	1	2	2	1	1	2	1	11	5	16	Moderate Level
42	M	51	3	2	0	1	1	1	1	2	2	1	9	5	14	14	Moderate Level	0	0	0	0	0	0	0	0	0	0	Normal	3	2	0	1	1	1	1	2	2	1	9	5	14	Moderate Level
43	M	61	4	3	3	1	2	3	2	3	3	3	19	8	27	27	High Level	2	1	1	1	2	1	1	0	0	9	Mild	3	3	3	1	3	2	2	3	3	3	17	9	26	High Level
44	M	66	1	0	0	2	2	2	3	2	1	1	5	9	14	16	Moderate Level	0	1	1	0	0	0	1	0	0	3	Normal	2	1	1	2	2	2	2	2	2	2	10	8	18	Moderate Level
45	M	60	2	2	2	1	2	2	3	2	1	2	11	8	19	19	Moderate Level	0	0	0	0	0	0	0	0	0	0	Normal	2	2	2	1	2	2	3	2	1	1	10	8	18	Moderate Level
46	F	54	2	1	1	1	2	1	2	1	1	0	6	6	12	12	Low Level	1	1	0	1	0	0	0	0	0	3	Normal	3	1	1	1	2	1	1	1	1	1	8	5	13	Low Level
47	M	40	3	3	3	0	1	2	2	0	3	2	16	3	19	19	Moderate Level	0	0	0	0	1	1	0	0	0	2	Normal	1	3	3	1	1	2	2	2	3	2	14	6	20	Moderate Level
48	M	71	1	1	0	2	2	2	2	0	1	1	6	6	12	12	Low Level	0	0	0	2	1	0	0	0	0	3	Normal	1	1	0	2	2	2	1	0	2	1	7	5	12	Low Level
49	F	62	1	1	1	1	1	2	1	1	0	0	5	4	9	9	Low Level	0	0	0	1	1	0	0	0	0	2	Normal	1	1	1	1	1	1	2	1	1	0	5	5	10	Low Level
50	F	58	2	1	2	2	2	2	2	2	2	2	11	8	19	19	Moderate Level	1	1	0	0	0	0	0	0	0	2	Normal	2	1	2	2	2	2	2	2	2	2	11	8	19	Moderate Level
51	M	46	0	0	2	2	1	1	2	2	0	1	4	7	11	11	Low Level	0	0	0	0	0	0	0	0	0	0	Normal	1	0	2	2	1	1	2	2	1	0	5	7	12	Low Level
52	F	54	4	3	3	0	1	3	0	0	3	2	18	1	19	19	Moderate Level	1	1	0	0	1	0	0	0	0	3	Normal	0	3	3	0	3	3	2	2	3	2	14	7	21	Moderate Level
53	M	62	1	1	1	1	2	2	2	2	1	0	6	7	13	13	Low Level	0	0	0	0	0	0	0	0	0	0	Normal	1	0	1	0	2	2	1	2	1	0	5	5	10	Low Level
54	M	43	1	1	1	1	2	2	1	1	2	1	8	5	13	13	Low Level	2	1	0	0	0	0	0	0	0	3	Normal	1	0	1	1	2	2	1	1	2	1	7	5	12	Low Level
55	M	46	2	2	2	2	2	2	1	1	2	2	12	6	18	18	Moderate Level	0	0	1	1	0	0	1	0	0	3	Normal											0	0	0
56	M	46	3	3	2	2	3	3	3	3	2	3	16	11	27	27	High Level	1	1	1	2	2	1	1	0	0	9	Mild											0	0	0
57	M	71	1	1	1	1	1	2	3	3	2	1	8	8	16	16	Moderate Level	0	0	0	0	0	0	0	0	0	0	Normal											0	0	0
58	M	74	3	3	2	2	2	3	2	2	2	2	15	8	23	23	Moderate Level	0	0	1	1	1	0	0	0	0	3	Normal											0	0	0
59	F	40	2	2	2	1	2	2	3	3	2	1	11	9	20	20	Moderate Level	0	0	0	0	0	0	1	0	0	1	Normal											0	0	0
60	F	43	3	2	3	1	3	3	3	2	3	3	17	9	26	26	High Level	1	1	2	2	1	0	3	0	0	10	Moderate											0	0	0
61	M	43	2	2	3	2	3	3	2	3	3	2	15	10	25	25	Moderate Level	1	1	2	2	2	1	0	2	0	11	Moderate											0	0	0
62	F	70	3	2	3	2	2	4	0	2	3	2	17	6	23	23	Moderate Level	1	1	1	1	1	0	1	0	0	6	Mild											0	0	0
63	M	52	3	3	2	2	2	3	3	2	2	2	15	9	24	24	Moderate Level	0	1	1	1	1	2	1	0	0	7	Mild											0	0	0
64	M	58	3	3	3	3	3	2	2	2	2	2	15	10	25	25	Moderate Level	1	1	1	1	0	0	0	0	0	4	Normal											0	0	0
65	F	40	3	2	3	1	2	3	3	2	3	3	17	8	25	25	Moderate Level	0	1	1	1	1	0	1	0	0	5	Mild											0	0	0
66	F	42	3	3	2	1	2	3	3	2	3	2	16	8	24	24	Moderate Level	0	0	0	0	0	0	0	0	0	0	Normal											0	0	0
67	F	51	2	1	1	1	1	1	1	1	2	2	9	4	13	13	Low Level	1	0	0	0	0	0	1	0	0	2	Normal											0	0	0
68	F	81	2	2	1	2	2	2	1	2	1	2	10	7	17	17	Moderate Level	1	1	1	1	2	0	0	0	0	6	Mild											0	0	0
69	M	47	1	2	1	2	2	2	2	1	2	2	10	7	17	17	Moderate Level	1	0	1	1	0	0	2	0	0	5	Mild											0	0	0
70	F	67	2	1	2	1	2	2	2	2	2	2	11	7	18	18	Moderate Level	0	0	0	0	0	0	0	0	0	0	Normal
71	M	65	2	2	3	1	1	3	1	3	3	2	15	6	21	21	Moderate Level	0	0	0	0	0	0	0	0	0	0	Normal
72	m	69	2	2	3	1	2	3	2	2	3	2	15	7	22	22	Moderate Level	0	0	0	0	0	0	0	0	0	0	Normal
73	M	69	2	3	2	2	2	3	2	2	2	3	15	8	23	23	Moderate Level	1	0	0	1	0	0	1	0	0	3	Normal
74	F	65	3	2	2	1	2	1	2	1	1	2	11	6	17	17	Moderate Level	0	0	1	1	0	0	0	0	0	2	Normal
75	M	50	2	2	1	1	1	2	2	0	2	1	10	4	14	14	Moderate Level	0	0	0	0	0	0	0	0	0	0	Normal
76	M	41	3	1	2	1	2	3	2	2	2	2	13	7	20	20	Moderate Level	0	0	0	0	0	0	0	0	0	0	Normal
77	F	51	1	2	2	2	2	2	2	2	2	2	11	8	19	19	Moderate Level	1	1	1	1	0	0	1	0	0	5	Mild
78	F	29	2	1	2	2	1	2	2	2	2	1	10	7	17	17	Moderate Level	0	1	0	0	0	0	1	0	0	2	Normal
79	F	50	2	2	1	1	1	1	0	0	2	2	10	2	12	12	Low Level	0	1	1	0	0	0	0	0	0	2	Normal
80	F	50	2	1	1	1	1	0	0	0	0	0	4	2	6	6	Low Level	0	0	0	0	1	0	0	0	0	1	Normal
81	F	52	0	1	1	1	1	0	2	1	1	1	4	5	9	9	Low Level	0	0	1	0	1	0	0	0	0	2	Normal
82	M	55	0	1	1	1	0	1	1	1	1	1	5	3	8	8	Low Level	0	0	0	0	0	0	0	0	0	0	Normal
83	F	51	0	0	0	1	1	0	1	1	0	1	1	4	5	5	Low Level	0	0	0	0	0	0	0	0	0	0	Normal
84	F	42	3	2	3	1	0	1	1	1	2	2	13	3	16	16	Moderate Level	3	3	1	1	0	0	0	0	2	10	Moderate											0	0	0
85	F	72	2	3	2	1	0	2	2	2	2	2	13	5	18	18	Moderate Level	3	3	2	0	0	2	0	0	1	11	Moderate											0	0	0
86	F	55	1	1	1	1	1	1	2	1	2	1	7	5	12	12	Low Level	0	0	0	0	0	0	0	0	0	0	Normal											0	0	0
87	F	69	2	3	2	2	2	2	1	1	2	2	13	6	19	19	Moderate Level	1	0	1	0	0	0	0	0	0	2	Normal
88	F	52	3	3	4	0	1	0	0	0	2	3	15	1	16	16	Moderate Level	1	0	2	0	1	0	1	0	0	5	Mild
89	F	42	4	3	4	1	2	4	3	2	3	4	22	8	30	30	High Level	1	0	2	2	2	1	2	0	0	10	Moderate
90	F	51	2	3	2	0	0	3	1	0	2	2	14	1	15	15	Moderate Level	0	0	1	2	0	0	0	0	0	3	Normal
91	M	75	2	2	3	1	1	2	0	0	2	3	14	2	16	16	Moderate Level	0	1	0	2	2	0	0	0	0	5	Mild
92	M	72	2	1	2	2	2	2	2	2	2	1	10	8	18	18	Moderate Level	1	2	1	2	0	0	0	0	0	6	Mild
93	M	73	0	0	1	0	1	1	2	3	0	1	3	6	9	9	Low Level	0	0	0	0	0	0	0	0	0	0	Normal
94	F	73	0	0	1	0	2	1	4	0	2	1	5	6	11	11	Low Level	0	0	2	1	0	0	1	0	0	4	Normal
95	F	47	3	2	2	3	2	2	4	2	3	3	15	11	26	26	High Level	1	1	1	2	2	0	2	0	0	9	Mild
96	F	78	3	3	3	2	3	2	3	3	2	2	15	11	26	26	High Level	1	2	2	2	1	0	2	1	0	11	Moderate
97	F	58	2	2	2	2	2	2	2	3	2	2	12	9	21	21	Moderate Level	0	0	1	1	0	0	0	0	0	2	Normal
98	F	78	3	3	3	3	3	2	3	2	3	3	17	11	28	28	High Level	1	1	2	2	2	1	1	1	0	11	Moderate
99	F	46	2	3	2	3	2	2	3	1	2	3	14	9	23	23	Moderate Level	1	0	1	0	0	0	0	1	0	3	Normal
100	F	42	1	2	2	3	2	2	2	3	2	2	11	10	21	21	Moderate Level	0	1	0	0	1	0	0	0	0	2	Normal
101	M	69	1	2	1	1	0	2	0	1	2	1	9	2	11	11	Low Level	0	1	0	0	0	0	0	0	0	1	Normal
		57.0396
		11.2409

## Sheet: HCC
No	Gender	Class	Age Group	Age	PSSQ1	PSSQ2	PSSQ3	PSSQ4	PSSQ5	PSSQ6	PSSQ7	PSSQ8	PSSQ9	PSSQ10	Score
1	F	Upper Class	Gen-Y	28	3	4	3	1	1	2	1	1	3	4	23
2	M	Upper Class	Gen-Y	30	2	1	2	1	1	2	2	1	2	2	16
3	M	Upper Class	Gen-Y	39	3	2	2	0	1	2	1	1	3	2	17
4	F	Upper Class	Gen-Y	31	2	1	1	1	2	1	2	2	2	1	15
5	M	Upper Class	Gen-Y	32	2	3	3	0	1	2	1	0	2	3	17
6	M	Upper Class	Gen-X	47	1	2	1	1	1	2	0	1	1	1	11
7	M	Upper Class	Gen-X	48	1	1	1	1	1	2	2	2	1	2	14
8	M	Upper Class	Gen-X	42	2	2	2	0	1	2	1	1	3	2	16
9	M	Upper Class	Gen-X	48	4	3	4	1	2	3	1	2	4	4	28
10	F	Upper Class	Gen-X	41	2	1	1	1	1	3	3	1	2	2	18
11	M	Upper Class	BabyBoomers	62	1	1	2	3	1	0	2	0	2	2	14
12	M	Upper Class	BabyBoomers	68	1	0	2	0	1	0	0	0	1	1	6
13	F	Upper Class	BabyBoomers	61	1	0	1	0	0	2	0	1	1	1	7
14	M	Upper Class	BabyBoomers	56	1	1	2	2	1	1	2	2	2	2	16
15	M	Upper Class	BabyBoomers	59	2	1	0	1	2	0	2	2	1	1	12
16	F	Upper Middle Class	Gen-Y	28	3	3	4	3	2	4	2	3	4	4	32
17	M	Upper Middle Class	Gen-Y	24	2	1	3	2	3	2	2	3	2	2	22
18	M	Upper Middle Class	Gen-Y	30	2	2	2	0	1	2	0	0	2	2	13
19	F	Upper Middle Class	Gen-Y	26	2	2	2	2	3	3	3	2	2	2	23
20	F	Upper Middle Class	Gen-Y	31	2	2	1	1	1	2	2	2	3	2	18
21	M	Upper Middle Class	Gen-X	53	2	2	3	1	2	2	1	3	2	3	21
22	F	Upper Middle Class	Gen-X	46	3	3	3	2	2	3	2	3	3	4	28
23	M	Upper Middle Class	Gen-X	47	2	3	2	2	1	3	1	2	2	2	20
24	M	Upper Middle Class	Gen-X	47	4	2	3	1	2	2	1	3	4	3	25
25	F	Upper Middle Class	Gen-X	54	1	1	2	2	3	1	3	1	1	1	16
26	M	Upper Middle Class	BabyBoomers	56	0	0	0	1	0	2	0	0	0	0	3
27	M	Upper Middle Class	BabyBoomers	58	2	2	1	0	0	3	0	0	1	1	10
28	M	Upper Middle Class	BabyBoomers	57	1	1	3	0	1	2	2	0	3	1	14
29	F	Upper Middle Class	BabyBoomers	56	1	2	0	2	2	2	2	1	2	1	15
30	M	Upper Middle Class	BabyBoomers	68	1	1	2	0	2	1	2	1	1	1	12
31	F	Middle Class	Gen-Y	28	2	2	2	1	1	2	2	1	2	2	17
32	M	Middle Class	Gen-Y	26	3	4	3	2	2	4	2	2	3	3	28
33	F	Middle Class	Gen-Y	33	2	3	0	0	0	1	2	0	3	0	11
34	F	Middle Class	Gen-Y	24	3	1	2	2	2	3	1	1	3	4	22
35	F	Middle Class	Gen-Y	29	2	2	2	1	0	2	2	2	2	2	17
36	M	Middle Class	Gen-X	47	1	0	0	0	0	2	0	0	2	1	6
37	M	Middle Class	Gen-X	54	3	1	1	1	1	3	2	1	3	4	20
38	M	Middle Class	Gen-X	50	1	1	1	1	2	1	1	2	1	0	11
39	F	Middle Class	Gen-X	49	2	0	2	2	0	2	2	1	2	2	15
40	F	Middle Class	Gen-X	49	1	0	0	1	1	1	0	0	2	1	7
41	M	Middle Class	BabyBoomers	62	2	0	3	0	1	0	0	0	3	3	12
42	M	Middle Class	BabyBoomers	62	2	1	2	1	0	1	0	1	2	1	11
43	M	Middle Class	BabyBoomers	56	3	4	0	0	1	0	1	0	2	3	14
44	F	Middle Class	BabyBoomers	66	1	1	2	0	0	2	0	0	1	1	8
45	F	Middle Class	BabyBoomers	60	0	0	0	0	0	1	1	1	2	0	5
46	M	Working Class	Gen-Y	31	2	1	1	1	1	3	1	0	2	1	13
47	F	Working Class	Gen-Y	26	2	1	0	2	1	1	1	0	2	1	11
48	M	Working Class	Gen-Y	32	1	1	0	3	3	0	3	4	1	1	17
49	M	Working Class	Gen-Y	37	2	0	0	0	2	2	0	1	2	0	9
50	F	Working Class	Gen-Y	37	2	0	2	1	2	0	2	1	2	2	13
51	M	Working Class	Gen-X	52	1	0	0	3	3	0	3	3	1	0	14
52	F	Working Class	Gen-X	48	2	2	2	0	1	1	0	1	2	1	12
53	M	Working Class	Gen-X	53	4	2	2	0	2	4	1	2	2	2	21
54	F	Working Class	Gen-X	43	2	0	3	0	0	0	0	0	3	1	9
55	M	Working Class	Gen-X	47	3	2	2	1	3	2	0	2	3	2	20
56	M	Working Class	BabyBoomers	65	2	2	2	2	2	2	2	2	2	2	20
57	M	Working Class	BabyBoomers	58	3	3	2	3	3	3	2	3	2	3	27
58	F	Working Class	BabyBoomers	60	3	0	2	2	1	0	0	2	0	2	12
59	F	Working Class	BabyBoomers	62	0	0	0	1	1	0	1	1	0	0	4
60	F	Working Class	BabyBoomers	56	0	0	0	2	0	0	0	0	1	2	5
61	M	Poor	Gen-Y	19	2	0	2	0	2	1	2	1	3	3	16
62	M	Poor	Gen-Y	19	2	2	0	1	2	1	0	2	2	2	14
63	M	Poor	Gen-Y	38	2	3	4	1	0	4	2	0	2	1	19
64	F	Poor	Gen-Y	32	4	3	4	1	0	2	2	1	2	4	23
65	F	Poor	Gen-Y	25	1	0	0	0	0	1	1	0	2	1	6
66	M	Poor	Gen-X	40	3	4	2	0	3	4	1	3	3	4	27
67	M	Poor	Gen-X	49	4	3	4	0	0	4	1	0	4	2	22
68	F	Poor	Gen-X	49	3	3	4	0	2	4	0	0	2	2	20
69	F	Poor	Gen-X	50	2	4	2	1	2	2	2	0	3	3	21
70	F	Poor	Gen-X	55	4	4	4	1	4	0	0	0	2	1	20
71	F	Poor	BabyBoomers	69	2	2	3	0	1	2	0	1	3	4	18
72	F	Poor	BabyBoomers	52	3	2	3	0	2	0	2	0	2	4	18
73	F	Poor	BabyBoomers	65	2	3	4	1	2	4	3	1	3	3	26
74	M	Poor	BabyBoomers	58	3	2	3	0	2	4	0	2	3	2	21
75	M	Poor	BabyBoomers	72	1	1	1	0	0	1	4	0	0	0	8

## Sheet: Sheet1
Mean	58.4735		Severe	4	20
Sinhala	321		Moderate-severe	19	15
Muslim	0		Moderate	84	10
Total	321		Mild	161	5
Low Level	68		Normal	154	1
Moderate Level	277			422
High Level	152
Total	497
Low Level	0
Moderate Level	14
High Level	26
M	111
F	198
Normal	0
Mild	5
Moderate	10
Moderate-severe	15
Severe	20
